# Supplementary material for: Meta‐analysis of Bioaccumulation Data for Nondissolvable Engineered Nanomaterials in Freshwater Aquatic Organisms
Source: Environ Toxicol Chem. 2022 Mar 30;41(5):1202–14. doi: 10.1002/etc.5312 (PMC9314877; doi:10.1002/etc.5312)
Supplement: Supplementary file 2 — Supporting information. [file ETC-41-1202-s002.xlsx]

## Sheet: Phytoplankton
	Publications							Material Characterization										Material characterization in aqueous suspension				Species									Results
	First author	Publish year	Journal	DOI	Trophic transfer related	Kinetics study	Size-related	Material name		CAS number	Manufacture	Purity	Crystal form	Diameter (nm)	Length (nm)	Coating	Shape	Test medium (during test/expusure/ exposure medium?)	Zeta potential (mV)	Hydrodynamic diameter	size over time? (last data point)	Taxonomic group	Species _full	Species Common Name	exposure type (static/dynamic/Renewal)	Exposure medium	Test location	Illumination	pH	No. of doses	Initial/Nominal Conc.(μg/mL or mg/L or mg/kg food)	Bioavailable/Measured Conc. (μg/mL = mg/L)	Dry/wet wt. ratio (kg/kg)	dose regime description	cumulative exposure duration (h)	Acute/Chronic	Endpoint (BCF/BAF/BMF)	Dry/wet body weight	Response site (Whole organism/organ)	Washed surface	Form measured	Method	mg/kg biomass (dry wt.)	BAF/BCF (L/kg) dry wt.	log(BCF/BAF)
	Iswarya	2018	Aquaic Toxicology	10.1016/j.aquatox.2018.02.003	Yes	No	No	TiO2 NPs anatase	TiO2	13170-70-0	SIGMA-ALDRICH	0.997	anatase	10.62	NA	none	Spherical	Milli-Q water	NA	167.1	No	Algae	Chlorella sp.	Green Algae	Static	Freshwater	Lab	UV	7.02	1 × 105 cells	6			48 h	48	Acute	BCF	Dry	Whole organism	Yes	Ti	graphite-furnance AAS	460	76.6667	1.88461
	Iswarya	2018	Aquaic Toxicology	10.1016/j.aquatox.2018.02.003	Yes	No	No	TiO2 NPs rutile	TiO2	13170-80-2	SIGMA-ALDRICH	0.997	rutile	6.27	36.13	none	Rod	Milli-Q water	NA	197.6	No	Algae	Chlorella sp.	Green Algae	Static	Freshwater	Lab	UV	7.02	1 × 105 cells	6			48 h	48	Acute	BCF	Dry	Whole organism	Yes	Ti	graphite-furnance AAS	960	160	2.20412
	Iswarya	2018	Aquaic Toxicology	10.1016/j.aquatox.2018.02.003	Yes	No	No	TiO2 NPs mixture	TiO2	NA	SIGMA-ALDRICH	0.997	NA	NA	NA	none	Spherical		NA	NA	No	Algae	Chlorella sp.	Green Algae	Static	Freshwater	Lab	UV	7.02	1 × 105 cells	6			48 h	48	Acute	BCF	Dry	Whole organism	Yes	Ti	graphite-furnance AAS	1090	181.667	2.25928
	Iswarya	2018	Aquaic Toxicology	10.1016/j.aquatox.2018.02.003	Yes	No	No	TiO2 NPs anatase	TiO2	13170-70-0	SIGMA-ALDRICH	0.997	anatase	10.62	NA	none	Spherical	Milli-Q water	NA	167.1	No	Algae	Chlorella sp.	Green Algae	Static	Freshwater	Lab	non-UV	7.02	1 × 105 cells	6			48 h	48	Acute	BCF	Dry	Whole organism	Yes	Ti	graphite-furnance AAS	270	45	1.65321
	Iswarya	2018	Aquaic Toxicology	10.1016/j.aquatox.2018.02.003	Yes	No	No	TiO2 NPs rutile	TiO2	13170-80-2	SIGMA-ALDRICH	0.997	rutile	6.27	36.13	none	Rod	Milli-Q water	NA	197.6	No	Algae	Chlorella sp.	Green Algae	Static	Freshwater	Lab	non-UV	7.02	1 × 105 cells	6			48 h	48	Acute	BCF	Dry	Whole organism	Yes	Ti	graphite-furnance AAS	500	83.3333	1.92082
	Iswarya	2018	Aquaic Toxicology	10.1016/j.aquatox.2018.02.003	Yes	No	No	TiO2 NPs mixture	TiO2	NA	SIGMA-ALDRICH	0.997	NA	NA	NA	none	Spherical		NA	NA	No	Algae	Chlorella sp.	Green Algae	Static	Freshwater	Lab	non-UV	7.02	1 × 105 cells	6			48 h	48	Acute	BCF	Dry	Whole organism	Yes	Ti	graphite-furnance AAS	650	108.333	2.03476
	Iswarya	2018	Aquaic Toxicology	10.1016/j.aquatox.2018.02.003	Yes	No	No	TiO2 NPs anatase	TiO2	13170-70-0	SIGMA-ALDRICH	0.997	anatase	10.62	NA	none	Spherical	Milli-Q water	NA	167.1	No	Algae	Chlorella sp.	Green Algae	Static	Freshwater	Lab	UV	7.02	1 × 105 cells	24			48 h	48	Acute	BCF	Dry	Whole organism	Yes	Ti	graphite-furnance AAS	1210	50.4167	1.70257
	Iswarya	2018	Aquaic Toxicology	10.1016/j.aquatox.2018.02.003	Yes	No	No	TiO2 NPs rutile	TiO2	13170-80-2	SIGMA-ALDRICH	0.997	rutile	6.27	36.13	none	Rod	Milli-Q water	NA	197.6	No	Algae	Chlorella sp.	Green Algae	Static	Freshwater	Lab	UV	7.02	1 × 105 cells	24			48 h	48	Acute	BCF	Dry	Whole organism	Yes	Ti	graphite-furnance AAS	2720	113.333	2.05436
	Iswarya	2018	Aquaic Toxicology	10.1016/j.aquatox.2018.02.003	Yes	No	No	TiO2 NPs mixture	TiO2	NA	SIGMA-ALDRICH	0.997	NA	NA	NA	none	Spherical		NA	NA	No	Algae	Chlorella sp.	Green Algae	Static	Freshwater	Lab	UV	7.02	1 × 105 cells	24			48 h	48	Acute	BCF	Dry	Whole organism	Yes	Ti	graphite-furnance AAS	2270	94.5833	1.97581
	Iswarya	2018	Aquaic Toxicology	10.1016/j.aquatox.2018.02.003	Yes	No	No	TiO2 NPs anatase	TiO2	13170-70-0	SIGMA-ALDRICH	0.997	anatase	10.62	NA	none	Spherical	Milli-Q water	NA	167.1	No	Algae	Chlorella sp.	Green Algae	Static	Freshwater	Lab	non-UV	7.02	1 × 105 cells	24			48 h	48	Acute	BCF	Dry	Whole organism	Yes	Ti	graphite-furnance AAS	710	29.5833	1.47105
	Iswarya	2018	Aquaic Toxicology	10.1016/j.aquatox.2018.02.003	Yes	No	No	TiO2 NPs rutile	TiO2	13170-80-2	SIGMA-ALDRICH	0.997	rutile	6.27	36.13	none	Rod	Milli-Q water	NA	197.6	No	Algae	Chlorella sp.	Green Algae	Static	Freshwater	Lab	non-UV	7.02	1 × 105 cells	24			48 h	48	Acute	BCF	Dry	Whole organism	Yes	Ti	graphite-furnance AAS	2720	113.333	2.05436
	Iswarya	2018	Aquaic Toxicology	10.1016/j.aquatox.2018.02.003	Yes	No	No	TiO2 NPs mixture	TiO2	NA	SIGMA-ALDRICH	0.997	NA	NA	NA	none	Spherical		NA	NA	No	Algae	Chlorella sp.	Green Algae	Static	Freshwater	Lab	non-UV	7.02	1 × 105 cells	24			48 h	48	Acute	BCF	Dry	Whole organism	Yes	Ti	graphite-furnance AAS	3200	133.333	2.12494
	Iswarya	2018	Aquaic Toxicology	10.1016/j.aquatox.2018.02.003	Yes	No	No	TiO2 NPs anatase	TiO2	13170-70-0	SIGMA-ALDRICH	0.997	anatase	10.62	NA	none	Spherical	Milli-Q water	NA	167.1	No	Algae	Chlorella sp.	Green Algae	Static	Freshwater	Lab	UV	7.02	1 × 105 cells	96			48 h	48	Acute	BCF	Dry	Whole organism	Yes	Ti	graphite-furnance AAS	1440	15	1.17609
	Iswarya	2018	Aquaic Toxicology	10.1016/j.aquatox.2018.02.003	Yes	No	No	TiO2 NPs rutile	TiO2	13170-80-2	SIGMA-ALDRICH	0.997	rutile	6.27	36.13	none	Rod	Milli-Q water	NA	197.6	No	Algae	Chlorella sp.	Green Algae	Static	Freshwater	Lab	UV	7.02	1 × 105 cells	96			48 h	48	Acute	BCF	Dry	Whole organism	Yes	Ti	graphite-furnance AAS	3480	36.25	1.55931
	Iswarya	2018	Aquaic Toxicology	10.1016/j.aquatox.2018.02.003	Yes	No	No	TiO2 NPs mixture	TiO2	NA	SIGMA-ALDRICH	0.997	NA	NA	NA	none	Spherical		NA	NA	No	Algae	Chlorella sp.	Green Algae	Static	Freshwater	Lab	UV	7.02	1 × 105 cells	96			48 h	48	Acute	BCF	Dry	Whole organism	Yes	Ti	graphite-furnance AAS	2900	30.2083	1.48013
	Iswarya	2018	Aquaic Toxicology	10.1016/j.aquatox.2018.02.003	Yes	No	No	TiO2 NPs anatase	TiO2	13170-70-0	SIGMA-ALDRICH	0.997	anatase	10.62	NA	none	Spherical	Milli-Q water	NA	167.1	No	Algae	Chlorella sp.	Green Algae	Static	Freshwater	Lab	non-UV	7.02	1 × 105 cells	96			48 h	48	Acute	BCF	Dry	Whole organism	Yes	Ti	graphite-furnance AAS	800	8.33333	0.920819
	Iswarya	2018	Aquaic Toxicology	10.1016/j.aquatox.2018.02.003	Yes	No	No	TiO2 NPs rutile	TiO2	13170-80-2	SIGMA-ALDRICH	0.997	rutile	6.27	36.13	none	Rod	Milli-Q water	NA	197.6	No	Algae	Chlorella sp.	Green Algae	Static	Freshwater	Lab	non-UV	7.02	1 × 105 cells	96			48 h	48	Acute	BCF	Dry	Whole organism	Yes	Ti	graphite-furnance AAS	3520	36.6667	1.56427
	Iswarya	2018	Aquaic Toxicology	10.1016/j.aquatox.2018.02.003	Yes	No	No	TiO2 NPs mixture	TiO2	NA	SIGMA-ALDRICH	0.997	NA	NA	NA	none	Spherical		NA	NA	No	Algae	Chlorella sp.	Green Algae	Static	Freshwater	Lab	non-UV	7.02	1 × 105 cells	96			48 h	48	Acute	BCF	Dry	Whole organism	Yes	Ti	graphite-furnance AAS	2240	23.3333	1.36798
	Chen	2019	Environmental Pollution	10.1016/j.envpol.2019.01.022	Yes	No	Yes	nTiO2-5A	TiO2	NA	Aladdin (USA)	0.997	anatase	5	NA	None	Spherical	exposure medium	NA	929	No	Algae	Chlorella pyrenoidosa	Green Algae	Static	Reconstituted water (SM7)	Lab	non-UV		1 × 106 cells	1			24 h	24	Acute	BCF	Dry	Whole organism	Yes	titanium (IV) ions	atomic absorption spectrometer	24.3	24.3	1.38561
	Chen	2019	Environmental Pollution	10.1016/j.envpol.2019.01.022	Yes	No	Yes	nTiO2-10A	TiO2	NA	Aladdin (USA)	0.983	anatase	10	NA	None	Spherical	exposure medium	NA	908	No	Algae	Chlorella pyrenoidosa	Green Algae	Static	Reconstituted water (SM7)	Lab	non-UV		1 × 106 cells	1			24 h	24	Acute	BCF	Dry	Whole organism	Yes	titanium (IV) ions	atomic absorption spectrometer	23.2	23.2	1.36549
	Chen	2019	Environmental Pollution	10.1016/j.envpol.2019.01.022	Yes	No	Yes	nTiO2-100A	TiO2	NA	Aladdin (USA)	0.946	anatase	100	NA	None	Spherical	exposure medium	NA	763	No	Algae	Chlorella pyrenoidosa	Green Algae	Static	Reconstituted water (SM7)	Lab	non-UV		1 × 106 cells	1			24 h	24	Acute	BCF	Dry	Whole organism	Yes	titanium (IV) ions	atomic absorption spectrometer	26.7	26.7	1.42651
	Chen	2019	Environmental Pollution	10.1016/j.envpol.2019.01.022	Yes	No	Yes	nTiO2-P25	TiO2	NA	Aladdin (USA)	0.94	80% anatase and 20% rutile	20	NA	None	Spherical	exposure medium	NA	953	No	Algae	Chlorella pyrenoidosa	Green Algae	Static	Reconstituted water (SM7)	Lab	non-UV		1 × 106 cells	1			24 h	24	Acute	BCF	Dry	Whole organism	Yes	titanium (IV) ions	atomic absorption spectrometer	28.2	28.2	1.45025
	Chen	2019	Environmental Pollution	10.1016/j.envpol.2019.01.022	Yes	No	Yes	n-TiO2-25R	TiO2	NA	Aladdin (USA)	0.999	rutile	25	NA	None	Spherical	exposure medium	NA	908	No	Algae	Chlorella pyrenoidosa	Green Algae	Static	Reconstituted water (SM7)	Lab	non-UV		1 × 106 cells	1			24 h	24	Acute	BCF	Dry	Whole organism	Yes	titanium (IV) ions	atomic absorption spectrometer	22.4	22.4	1.35025
	Chen	2019	Environmental Pollution	10.1016/j.envpol.2019.01.022	Yes	No	Yes	nTiO2-5A	TiO2	NA	Aladdin (USA)	0.997	anatase	5	NA	None	Spherical	exposure medium	NA	929	No	Algae	Chlorella pyrenoidosa	Green Algae	Static	Reconstituted water (SM7)	Lab	non-UV		1 × 106 cells	10			24 h	24	Acute	BCF	Dry	Whole organism	Yes	titanium (IV) ions	atomic absorption spectrometer	444	44.4	1.64738
	Chen	2019	Environmental Pollution	10.1016/j.envpol.2019.01.022	Yes	No	Yes	nTiO2-10A	TiO2	NA	Aladdin (USA)	0.983	anatase	10	NA	None	Spherical	exposure medium	NA	908	No	Algae	Chlorella pyrenoidosa	Green Algae	Static	Reconstituted water (SM7)	Lab	non-UV		1 × 106 cells	10			24 h	24	Acute	BCF	Dry	Whole organism	Yes	titanium (IV) ions	atomic absorption spectrometer	329	32.9	1.5172
	Chen	2019	Environmental Pollution	10.1016/j.envpol.2019.01.022	Yes	No	Yes	nTiO2-100A	TiO2	NA	Aladdin (USA)	0.946	anatase	100	NA	None	Spherical	exposure medium	NA	763	No	Algae	Chlorella pyrenoidosa	Green Algae	Static	Reconstituted water (SM7)	Lab	non-UV		1 × 106 cells	10			24 h	24	Acute	BCF	Dry	Whole organism	Yes	titanium (IV) ions	atomic absorption spectrometer	868	86.8	1.93852
	Chen	2019	Environmental Pollution	10.1016/j.envpol.2019.01.022	Yes	No	Yes	nTiO2-P25	TiO2	NA	Aladdin (USA)	0.94	80% anatase and 20% rutile	20	NA	None	Spherical	exposure medium	NA	953	No	Algae	Chlorella pyrenoidosa	Green Algae	Static	Reconstituted water (SM7)	Lab	non-UV		1 × 106 cells	10			24 h	24	Acute	BCF	Dry	Whole organism	Yes	titanium (IV) ions	atomic absorption spectrometer	831	83.1	1.9196
	Chen	2019	Environmental Pollution	10.1016/j.envpol.2019.01.022	Yes	No	Yes	n-TiO2-25R	TiO2	NA	Aladdin (USA)	0.999	rutile	25	NA	None	Spherical	exposure medium	NA	908	No	Algae	Chlorella pyrenoidosa	Green Algae	Static	Reconstituted water (SM7)	Lab	non-UV		1 × 106 cells	10			24 h	24	Acute	BCF	Dry	Whole organism	Yes	titanium (IV) ions	atomic absorption spectrometer	675	67.5	1.8293
	Dalai	2014	Aquaic Toxicology	10.1016/j.aquatox.2014.04.002	Yes	No	No	TiO2 nanopowder	TiO2	NA	NA	0.997	anatase	<25	NA	None	Spherical		NA	NA	No	Algae	Scenedesmus obliquus	Green Algae	Static	Freshwater	Lab	non-UV	7.7		1	0.019		48 h	48	Acute	BCF	Dry	Whole organism	Yes	Ti	ICP-OES	87	87	1.93952
	Dalai	2014	Aquaic Toxicology	10.1016/j.aquatox.2014.04.002	Yes	No	No	TiO2 nanopowder	TiO2	NA	NA	0.997	anatase	<25	NA	None	Spherical		NA	NA	No	Algae	Scenedesmus obliquus	Green Algae	Static	Freshwater	Lab	non-UV	7.7		2	0.027		48 h	48	Acute	BCF	Dry	Whole organism	Yes	Ti	ICP-OES	245	122.5	2.08814
	Dalai	2014	Aquaic Toxicology	10.1016/j.aquatox.2014.04.002	Yes	No	No	TiO2 nanopowder	TiO2	NA	NA	0.997	anatase	<25	NA	None	Spherical		NA	NA	No	Algae	Scenedesmus obliquus	Green Algae	Static	Freshwater	Lab	non-UV	7.7		4	0.028		48 h	48	Acute	BCF	Dry	Whole organism	Yes	Ti	ICP-OES	303	75.75	1.87938
	Dalai	2014	Aquaic Toxicology	10.1016/j.aquatox.2014.04.002	Yes	No	No	TiO2 nanopowder	TiO2	NA	NA	0.997	anatase	<25	NA	None	Spherical		NA	NA	No	Algae	Scenedesmus obliquus	Green Algae	Static	Freshwater	Lab	non-UV	7.7		8	0.043		48 h	48	Acute	BCF	Dry	Whole organism	Yes	Ti	ICP-OES	278	34.75	1.54095
	Dalai	2014	Aquaic Toxicology	10.1016/j.aquatox.2014.04.002	Yes	No	No	TiO2 nanopowder	TiO2	NA	NA	0.997	anatase	<25	NA	None	Spherical		NA	NA	No	Algae	Scenedesmus obliquus	Green Algae	Static	Freshwater	Lab	non-UV	7.7		16	0.025		48 h	48	Acute	BCF	Dry	Whole organism	Yes	Ti	ICP-OES	4320	270	2.43136
	Dalai	2014	Aquaic Toxicology	10.1016/j.aquatox.2014.04.002	Yes	No	No	TiO2 nanopowder	TiO2	NA	NA	0.997	anatase	<25	NA	None	Spherical		NA	NA	No	Algae	Scenedesmus obliquus	Green Algae	Static	Freshwater	Lab	non-UV	7.7		32	0.02		48 h	48	Acute	BCF	Dry	Whole organism	Yes	Ti	ICP-OES	5290	165.312	2.21831
	Dalai	2014	Aquaic Toxicology	10.1016/j.aquatox.2014.04.002	Yes	No	No	TiO2 nanopowder	TiO2	NA	NA	0.997	anatase	<25	NA	None	Spherical		NA	NA	No	Algae	Scenedesmus obliquus	Green Algae	Static	Freshwater	Lab	non-UV	7.7		64	0.018		48 h	48	Acute	BCF	Dry	Whole organism	Yes	Ti	ICP-OES	5540	86.5625	1.93733
	Chen	2015	Bulletin of Environmental Contamination and Toxicology	10.1007/s00128-015-1580-y	Yes	Yes	No	nano-TiO2	TiO2	NA	Guangzhou Huali Senmao Co., Ltd.	NA	anatase:rutile = 80:20	21	NA	none	Spherical	exposure medium	NA	250.5	No	Algae	Scenedesmus obliquus	Green Algae	Static	Reconstituted water (HB-4)	Lab	non-UV			10			72 h	72	Chronic	BCF	Dry	Whole organism	Yes	Ti	ICP-MS	15.46	1.546	0.189209
	Fouqueray	2013	Environmental Science and Pollution Research	10.1007/s11356-012-1256-7	Yes	No	No	aged T-Lite	TiO2	NA	BASF	NA	Rutile	2000-30000	NA	Al(OH)3 and PDMS	Spherical	exposure medium	NA	300, 20000	No	Algae	Pseudokirchneriella subcapitata		Static	Evian® water	Lab	non-UV	7		0.1			96 h	96	Chronic	BCF	Dry	Whole organism	No	Ti	ICP-MS	27	270	2.43136
	Fouqueray	2013	Environmental Science and Pollution Research	10.1007/s11356-012-1256-7	Yes	No	No	aged T-Lite	TiO2	NA	BASF	NA	Rutile	2000-30000	NA	Al(OH)3 and PDMS	Spherical	exposure medium	NA	300, 20000	No	Algae	Pseudokirchneriella subcapitata		Static	Evian® water	Lab	non-UV	7		1			96 h	96	Chronic	BCF	Dry	Whole organism	No	Ti	ICP-MS	1691	1691	3.22814
	Morgalev	2010	Nanotechnologies in Russia	10.1134/S1995078010110157	No	No	No	titanium dioxide	TiO2	NA	SIBTERMOCHIM, Tomsk	NA	anatase (87.%), rutile (12.2%)	5	NA	none	Spherical		NA	NA	No	Algae	Chlorella vulgaris	Green Algae	Static	Reconstituted water	Lab				1	0.419	0.1	10 days	240	Chronic	BCF	Wet	Whole organism	Yes	Ti	ICP-MS	879	2097.85	3.32177
	Morgalev	2010	Nanotechnologies in Russia	10.1134/S1995078010110157	No	No	No	titanium dioxide	TiO2	NA	SIBTERMOCHIM, Tomsk	NA	anatase (87.%), rutile (12.2%)	5	NA	none	Spherical		NA	NA	No	Algae	Chlorella vulgaris	Green Algae	Static	Reconstituted water	Lab				1	0.42	0.1	30 days	720	Chronic	BCF	Wet	Whole organism	Yes	Ti	ICP-MS	925	2202.38	3.34289
	Asztemborska	2018	Water, Air, & Soil Pollution	10.1007/s11270-018-3852-8	No	No	No	TiO2 nanopowder	TiO2	NA	SIGMA-ALDRICH	NA	NA	<100	NA	none	Spherical		NA	NA	No		Elodea canadensis	American waterweed	Static		Lab			15 g	10			14 days	336	Chronic	BCF	Dry	Whole organism	No	Ti	ICP-MS	1850	185	2.26717
	Asztemborska	2018	Water, Air, & Soil Pollution	10.1007/s11270-018-3852-8	Yes	No	No	TiO2 nanopowder	TiO2	NA	SIGMA-ALDRICH	NA	NA	<100	NA	none	Spherical		NA	NA	No		Elodea canadensis	American waterweed	Static		Lab			16 g	10			14 days	336	Chronic	BCF	Dry	Whole organism	Yes	Ti	ICP-MS	720	72	1.85733
	Wright	2018	Science of the Total environment	10.1016/j.scitotenv.2018.01.050	No	No	No	Aeroxide P25 TiO2 NPs	TiO2	NA	SIGMA-ALDRICH	NA	mixture	21	NA	None	Spherical	stock solution	-20	477	No	Algae		Periphyton		WWTP effluent	Field A				0.05	0.0049		28 days	672	Chronic	BCF	Dry	Whole organism	Yes	Ti	trace metal analysis	252	51428.6	4.7112
	Wright	2018	Science of the Total environment	10.1016/j.scitotenv.2018.01.050	No	No	No	Aeroxide P25 TiO2 NPs	TiO2	NA	SIGMA-ALDRICH	NA	mixture	21	NA	None	Spherical	stock solution	-18	584	No	Algae		Periphyton		WWTP effluent	Field A				5	0.321		28 days	672	Chronic	BCF	Dry	Whole organism	Yes	Ti	trace metal analysis	6724	20947	4.32112
	Potouridis	2014	Anal Bioanal Chem.	10.1007/s00216-014-7666-2	No	No	No	Aeroxide P25 TiO2 NPs	TiO2	NA	Evonik	NA	mixture	21	NA	None	Spherical		NA	NA	No	Algae	Scenedesmus obliquus	Green Algae		Reconstituted water	Lab				0.2			72 h	72	Chronic	BCF	Dry	Whole organism	No	NA	ICP-qMS	490	2450	3.38917
	Potouridis	2014	Anal Bioanal Chem.	10.1007/s00216-014-7666-2	No	No	No	Aeroxide P25 TiO2 NPs	TiO2	NA	Evonik	NA	mixture	21	NA	None	Spherical		NA	NA	No	Algae	Scenedesmus obliquus	Green Algae		Reconstituted water	Lab				1.2			72 h	72	Chronic	BCF	Dry	Whole organism	No	NA	ICP-qMS	1714	1428.33	3.15483
	Potouridis	2014	Anal Bioanal Chem.	10.1007/s00216-014-7666-2	No	No	No	Aeroxide P25 TiO2 NPs	TiO2	NA	Evonik	NA	mixture	21	NA	None	Spherical		NA	NA	No	Algae	Scenedesmus obliquus	Green Algae		Reconstituted water	Lab				4.8			72 h	72	Chronic	BCF	Dry	Whole organism	No	NA	ICP-qMS	5701	1187.71	3.07471
	Sendra	2017	Environmental Pollution	10.1016/j.envpol.2017.04.053	No	No	No	TiO2 NPs	TiO2	13463-67-7	SIGMA-ALDRICH	NA	79% anatase 21% rutile	38	NA	none	Spherical	exposure medium	-27.5	591.3	No	Algae	Chlamydomonas reinhardtii			Freshwater	Lab				0.1			6 h	6	Acute	BCF	Dry	Whole organism	Yes	NA	NA	0.0001	0.001	-3
	Sendra	2017	Environmental Pollution	10.1016/j.envpol.2017.04.053	No	No	No	TiO2 NPs	TiO2	13463-67-7	SIGMA-ALDRICH	NA	79% anatase 21% rutile	38	NA	none	Spherical	exposure medium	-27.5	591.3	No	Algae	Chlamydomonas reinhardtii			Freshwater	Lab				0.1			6 h	6	Acute	BCF	Dry	Whole organism	No	NA	NA	0.003	0.03	-1.52288
	Sendra	2017	Environmental Pollution	10.1016/j.envpol.2017.04.053	No	No	No	TiO2 NPs	TiO2	13463-67-7	SIGMA-ALDRICH	NA	79% anatase 21% rutile	38	NA	none	Spherical	exposure medium	NA	NA	No	Algae	Chlamydomonas reinhardtii			Freshwater	Lab				0.1			24 h	24	Acute	BCF	Dry	Whole organism	Yes	NA	NA	0.009	0.09	-1.04576
	Sendra	2017	Environmental Pollution	10.1016/j.envpol.2017.04.053	No	No	No	TiO2 NPs	TiO2	13463-67-7	SIGMA-ALDRICH	NA	79% anatase 21% rutile	38	NA	none	Spherical	exposure medium	-2.2	526	No	Algae	Chlamydomonas reinhardtii			Freshwater	Lab				0.1			24 h	24	Acute	BCF	Dry	Whole organism	No	NA	NA	0.018	0.18	-0.744727
	Sendra	2017	Environmental Pollution	10.1016/j.envpol.2017.04.053	No	No	No	TiO2 NPs	TiO2	13463-67-7	SIGMA-ALDRICH	NA	79% anatase 21% rutile	38	NA	none	Spherical	exposure medium	NA	NA	No	Algae	Chlamydomonas reinhardtii			Freshwater	Lab				0.1			48 h	48	Acute	BCF	Dry	Whole organism	Yes	NA	NA	0.001	0.01	-2
	Sendra	2017	Environmental Pollution	10.1016/j.envpol.2017.04.053	No	No	No	TiO2 NPs	TiO2	13463-67-7	SIGMA-ALDRICH	NA	79% anatase 21% rutile	38	NA	none	Spherical	exposure medium	NA	NA	No	Algae	Chlamydomonas reinhardtii			Freshwater	Lab				0.1			48 h	48	Acute	BCF	Dry	Whole organism	No	NA	NA	0.009	0.09	-1.04576
	Yeo	2013	Environmental Pollution	10.1016/j.envpol.2013.03.040	Yes	No	No	TiO2 NPs	TiO2	NA	Youngnam University	NA	anatase	7.5	NA	none	Spherical		NA	NA	No	Algae	Spirogyra spp.	Green Algae		Freshwater	Field A				0.0055	0.0055		17 days	408	Chronic	BCF	Dry	Whole organism	Yes	Ti	ICP-MS	2.92067	531.03	2.72512
	Yeo	2013	Environmental Pollution	10.1016/j.envpol.2013.03.040	Yes	No	No	TiO2 NTs	TiO2	NA	Youngnam University	NA	anatase	9	NA	none	Rod		NA	NA	No	Algae	Spirogyra spp.	Green Algae		Freshwater	Field A				0.0025	0.0025		17 days	408	Chronic	BCF	Dry	Whole organism	Yes	Ti	ICP-MS	0.0838333	33.5333	1.52548
	Lee	2015	Environmental Pollution	10.1016/j.envpol.2015.02.021	Yes	No	No	Au NPs	Au	NA	SIGMA-ALDRICH	NA	NA	10	NA	none	Spherical	exposure medium	NA	129	No	Algae	Chlamydomonas reinhardtii			Reconstituted wate	Lab	non-UV	7.1	5 x 10^4 cell per mL	0.51			48 h	48	Acute	BCF	Dry	Whole organism	Yes	Au	ICP-AES	9.06	17.7647	1.24956
	Lee	2015	Environmental Pollution	10.1016/j.envpol.2015.02.021	Yes	No	No	Au NPs	Au	NA	SIGMA-ALDRICH	NA	NA	10	NA	none	Spherical	exposure medium	NA	129	No	Algae	Euglena gracilis			Reconstituted wate	Lab	non-UV	7.1	5 x 10^4 cell per mL	0.51			48 h	48	Acute	BCF	Dry	Whole organism	Yes	Au	ICP-AES	71.55	140.294	2.14704
	Avellan	2018	Nature nanotechnology	10.1038/s41565-018-0231-y	No	No	No	Au NPs	Au	NA	NA	NA	NA	11.9	NA	citrate	Spherical	exposure medium	-14	41.3	No		Egeria densa	Leafy elodea	Static						20			6 months	4320	Chronic	BCF	Dry	Whole organism	Yes	Au	ICP-MS	500	25	1.39794
	Malejko	2019	Journal of Analytical Atomic Spectrometry	10.1039/c9ja00132h	No	No	Yes	Au NPs	Au	NA	SIGMA-ALDRICH	NA	NA	40	NA	citrate	Spherical	exposure medium	NA	43	No	Algae	Desmodesmus subspicatus			Milli-Q water	Lab	non-UV			36.33	36.33		24 h	24	Acute	BCF	Dry	Whole organism	Yes	Au	ICP-MS	24.57	0.676301	-0.16986
	Malejko	2019	Journal of Analytical Atomic Spectrometry	10.1039/c9ja00132h	No	No	Yes	Au NPs	Au	NA	SIGMA-ALDRICH	NA	NA	40	NA	citrate	Spherical	exposure medium	NA	46	No	Algae	Desmodesmus subspicatus			Freshwater	Lab	non-UV			36.33	36.33		24 h	24	Acute	BCF	Dry	Whole organism	Yes	Au	ICP-MS	25.66	0.706303	-0.151009
	Malejko	2019	Journal of Analytical Atomic Spectrometry	10.1039/c9ja00132h	No	No	Yes	Au NPs	Au	NA	SIGMA-ALDRICH	NA	NA	20	NA	citrate	Spherical	exposure medium	NA	23	No	Algae	Desmodesmus subspicatus			Milli-Q water	Lab	non-UV			49.52	49.52		24 h	24	Acute	BCF	Dry	Whole organism	Yes	Au	ICP-MS	19.42	0.392165	-0.406531
	Malejko	2019	Journal of Analytical Atomic Spectrometry	10.1039/c9ja00132h	No	No	Yes	Au NPs	Au	NA	SIGMA-ALDRICH	NA	NA	20	NA	citrate	Spherical	exposure medium	NA	25	No	Algae	Desmodesmus subspicatus			Freshwater	Lab	non-UV			49.52	49.52		24 h	24	Acute	BCF	Dry	Whole organism	Yes	Au	ICP-MS	22.39	0.452141	-0.344727
	Malejko	2019	Journal of Analytical Atomic Spectrometry	10.1039/c9ja00132h	No	No	Yes	Au NPs	Au	NA	SIGMA-ALDRICH	NA	NA	10	NA	citrate	Spherical	exposure medium	NA	13	No	Algae	Desmodesmus subspicatus			Milli-Q water	Lab	non-UV			62.2	62.2		24 h	24	Acute	BCF	Dry	Whole organism	Yes	Au	ICP-MS	12.63	0.203055	-0.692387
	Malejko	2019	Journal of Analytical Atomic Spectrometry	10.1039/c9ja00132h	No	No	Yes	Au NPs	Au	NA	SIGMA-ALDRICH	NA	NA	10	NA	citrate	Spherical	exposure medium	NA	13	No	Algae	Desmodesmus subspicatus			Freshwater	Lab	non-UV			62.2	62.2		24 h	24	Acute	BCF	Dry	Whole organism	Yes	Au	ICP-MS	2.98	0.04791	-1.31957
	Chen	2016	Ecotoxicology and Environmental Safety	10.1016/j.ecoenv.2016.02.026	Yes	Yes	No	C60	C60	NA	Yongxin Sci & Tech Co.	0.999	NA	NA	NA	none	Spherical	exposure medium	NA	207.6	No	Algae	Scenedesmus obliquus	Green Algae		Reconstituted water (SM7)	Lab	non-UV			2		0.1	24 h	24	Acute	BCF	Wet	Whole organism	Yes	NA	UV-visible spectrophotometer	2266.8	1133.4	3.05438
	Pakrashi	2014	Aquaic Toxicology	10.1016/j.aquatox.2014.03.024	Yes	Yes	No	Al2O3	Al2O3	1344-28-1	SIGMA-ALDRICH	NA	NA	< 50 nm	NA	none	Spherical	exposure medium	NA	1000	Yes	Algae	Chlorella ellipsoides	Green Algae		Reconstituted wate	Lab	non-UV			20			72 h	72	Chronic	BCF	Dry	Whole organism	Yes	Al	ICP-OES	8.7	0.435	-0.361511
	Pakrashi	2014	Aquaic Toxicology	10.1016/j.aquatox.2014.03.024	Yes	Yes	No	Al2O3	Al2O3	1344-28-1	SIGMA-ALDRICH	NA	NA	< 50 nm	NA	none	Spherical	exposure medium	NA	1000	Yes	Algae	Chlorella ellipsoides	Green Algae		Reconstituted wate	Lab	non-UV			40			72 h	72	Chronic	BCF	Dry	Whole organism	Yes	Al	ICP-OES	11.3	0.2825	-0.548982
	Pakrashi	2014	Aquaic Toxicology	10.1016/j.aquatox.2014.03.024	Yes	Yes	No	Al2O3	Al2O3	1344-28-1	SIGMA-ALDRICH	NA	NA	< 50 nm	NA	none	Spherical	exposure medium	NA	1000	Yes	Algae	Chlorella ellipsoides	Green Algae		Reconstituted wate	Lab	non-UV			60			72 h	72	Chronic	BCF	Dry	Whole organism	Yes	Al	ICP-OES	15.9	0.265	-0.576754
	Pakrashi	2014	Aquaic Toxicology	10.1016/j.aquatox.2014.03.024	Yes	Yes	No	Al2O3	Al2O3	1344-28-1	SIGMA-ALDRICH	NA	NA	< 50 nm	NA	none	Spherical	exposure medium	NA	1000	Yes	Algae	Chlorella ellipsoides	Green Algae		Reconstituted wate	Lab	non-UV			80			72 h	72	Chronic	BCF	Dry	Whole organism	Yes	Al	ICP-OES	18.3	0.22875	-0.640639
	Pakrashi	2014	Aquaic Toxicology	10.1016/j.aquatox.2014.03.024	Yes	Yes	No	Al2O3	Al2O3	1344-28-1	SIGMA-ALDRICH	NA	NA	< 50 nm	NA	none	Spherical	exposure medium	NA	1000	Yes	Algae	Chlorella ellipsoides	Green Algae		Reconstituted wate	Lab	non-UV			100			72 h	72	Chronic	BCF	Dry	Whole organism	Yes	Al	ICP-OES	21.4	0.214	-0.669586
	Pakrashi	2014	Aquaic Toxicology	10.1016/j.aquatox.2014.03.024	Yes	Yes	No	Al2O3	Al2O3	1344-28-1	SIGMA-ALDRICH	NA	NA	< 50 nm	NA	none	Spherical	exposure medium	NA	1000	Yes	Algae	Chlorella ellipsoides	Green Algae		Reconstituted wate	Lab	non-UV			120			72 h	72	Chronic	BCF	Dry	Whole organism	Yes	Al	ICP-OES	23.8	0.198333	-0.702604
	Rhiem	2015	Environmental Pollution	10.1016/j.envpol.2014.11.011	No	Yes	No	14C-radiolabeled carbon nanotubes	CNTs	NA	NA	NA	NA	NA	NA	none	Fibre		NA	NA	No	Algae	Desmodesmus subspicatus								1			72 h	72	Chronic	BCF	Dry	Whole organism		NA	NA	4980	69.1667	1.8399
	Glenn	2013	Environmental Science & Technology	dx.doi.org/10.1021/es4020508	No	No	Yes	AuNPs	Au	NA	NA	NA	NA	4	NA	none	Spherical	exposure medium	-25.8	8	No	aquatic plant?	Azolla caroliniana	Willd		Freshwater	Lab				0.1			24 h	24	Acute	BCF	Dry	Whole organism		NA	NA	146	1460	3.16435
	Glenn	2013	Environmental Science & Technology	dx.doi.org/10.1021/es4020508	No	No	Yes	AuNPs	Au	NA	NA	NA	NA	18	NA	none	Spherical	exposure medium	-26.8	17.5	No		Myriophyllum simulans	Orch		Freshwater	Lab				0.1			24 h	24	Acute	BCF	Dry	Whole organism		NA	NA	48	480	2.68124
	Glenn	2013	Environmental Science & Technology	dx.doi.org/10.1021/es4020508	No	No	Yes	AuNPs	Au	NA	NA	NA	NA	30	NA	none	Spherical	exposure medium	-24.9	25	No		Egeria densa	Planch		Freshwater	Lab				0.1			24 h	24	Acute	BCF	Dry	Whole organism		NA	NA	37	370	2.5682
	Glenn	2013	Environmental Science & Technology	dx.doi.org/10.1021/es4020508	No	No	Yes	AuNPs	Au	NA	NA	NA	NA	4	NA	none	Spherical	exposure medium	-25.8	8	No		Azolla caroliniana	Willd		Freshwater	Lab				0.1			24 h	24	Acute	BCF	Dry	Whole organism		NA	NA	24.3	243	2.38561
	Glenn	2013	Environmental Science & Technology	dx.doi.org/10.1021/es4020508	No	No	Yes	AuNPs	Au	NA	NA	NA	NA	18	NA	none	Spherical	exposure medium	-26.8	17.5	No		Myriophyllum simulans	Orch		Freshwater	Lab				0.1			24 h	24	Acute	BCF	Dry	Whole organism		NA	NA	28.8	288	2.45939
	Glenn	2013	Environmental Science & Technology	dx.doi.org/10.1021/es4020508	No	No	Yes	AuNPs	Au	NA	NA	NA	NA	30	NA	none	Spherical	exposure medium	-24.9	25	No		Egeria densa	Planch		Freshwater	Lab				0.1			24 h	24	Acute	BCF	Dry	Whole organism		NA	NA	31.6	316	2.49969
	Glenn	2013	Environmental Science & Technology	dx.doi.org/10.1021/es4020508	No	No	Yes	AuNPs	Au	NA	NA	NA	NA	4	NA	none	Spherical	exposure medium	-25.8	8	No		Azolla caroliniana	Willd		Freshwater	Lab				0.1			24 h	24	Acute	BCF	Dry	Whole organism		NA	NA	6.7	67	1.82607
	Glenn	2013	Environmental Science & Technology	dx.doi.org/10.1021/es4020508	No	No	Yes	AuNPs	Au	NA	NA	NA	NA	18	NA	none	Spherical	exposure medium	-26.8	17.5	No		Myriophyllum simulans	Orch		Freshwater	Lab				0.1			24 h	24	Acute	BCF	Dry	Whole organism		NA	NA	11.5	115	2.0607
	Glenn	2013	Environmental Science & Technology	dx.doi.org/10.1021/es4020508	No	No	Yes	AuNPs	Au	NA	NA	NA	NA	30	NA	none	Spherical	exposure medium	-24.9	25	No		Egeria densa	Planch		Freshwater	Lab				0.1			24 h	24	Acute	BCF	Dry	Whole organism		NA	NA	6.7	67	1.82607

## Sheet: Zooplankton
	Publications							Material Characterization									Material characterization in aqueous suspension				Species				Experiment conditions									Results
	Author	Publish year	Journal	DOI	Trophic transfer related	Kinetics study	Size-related	Material name	Material	Manufacture	Purity	Crystal form	Diameter (nm)	Length (nm)	Coating	Shape	Test medium (during test/expusure/ exposure medium?)	Zeta potential (mV)	Hydrodynamic diameter	size over time? (last data point)	Taxonomic group	Species _full	Species Common Name	Functional Feeding Groups	exposure route	Diet	Diet full name	exposure type (static/dynamic/Renewal)	Exposure medium	Test location	Illumination	pH	No. of doses	Initial/Nominal Conc.(μg/mL or mg/L or mg/kg food)	Env. Related conc.	Bioavailable/Measured Conc. (μg/mL = mg/L)	Dry/wet wt. ratio (kg/kg)	dose regime description	cumulative exposure duration (h)	Acute/Chronic	Endpoint (BCF/BAF/BMF)	Dry/wet body weight	Response site (Whole organism/organ)	Form measured	Method	Washed surface	mg/kg biomass (dry wt.) after uptake	mg/kg biomass (wet wt.) after uptake	Nominal BCF/BAF
	Dalai	2014	Aquaic Toxicology	10.1016/j.aquatox.2014.04.002	No	No	No	TiO2 nanopowder	TiO2	NA	0.997	anatase	25	NA	None	Spherical	n	NA	NA	No	Crustacean	Ceriodaphnia dubia	Water Flea	Filter feeder	Aqueous with uncontaminated diet	algae-borne (algae+NPs + daphnia)	Scenedesmus obliquus	Static	Freshwater	Lab	non-UV	7.7	5	1	Yes	0.061	n	48 h	48	Acute	BCF	Dry	Whole organism	Ti	ICP-OES	Yes	4780		4780
	Dalai	2014	Aquaic Toxicology	10.1016/j.aquatox.2014.04.002	No	No	No	TiO2 nanopowder	TiO2	NA	0.997	anatase	25	NA	None	Spherical	n	NA	NA	No	Crustacean	Ceriodaphnia dubia	Water Flea	Filter feeder	Aqueous with uncontaminated diet	algae-borne	Scenedesmus obliquus	Static	Freshwater	Lab	non-UV	7.7	5	2		0.073	n	48 h	48	Acute	BCF	Dry	Whole organism	Ti	ICP-OES	Yes	5650		2825
	Dalai	2014	Aquaic Toxicology	10.1016/j.aquatox.2014.04.002	No	No	No	TiO2 nanopowder	TiO2	NA	0.997	anatase	25	NA	None	Spherical	n	NA	NA	No	Crustacean	Ceriodaphnia dubia	Water Flea	Filter feeder	Aqueous with uncontaminated diet	algae-borne	Scenedesmus obliquus	Static	Freshwater	Lab	non-UV	7.7	5	4		0.098	n	48 h	48	Acute	BCF	Dry	Whole organism	Ti	ICP-OES	Yes	6950		1737.5
	Dalai	2014	Aquaic Toxicology	10.1016/j.aquatox.2014.04.002	No	No	No	TiO2 nanopowder	TiO2	NA	0.997	anatase	25	NA	None	Spherical	n	NA	NA	No	Crustacean	Ceriodaphnia dubia	Water Flea	Filter feeder	Aqueous with uncontaminated diet	algae-borne	Scenedesmus obliquus	Static	Freshwater	Lab	non-UV	7.7	5	8		0.145	n	48 h	48	Acute	BCF	Dry	Whole organism	Ti	ICP-OES	Yes	7390		923.75
	Dalai	2014	Aquaic Toxicology	10.1016/j.aquatox.2014.04.002	No	No	No	TiO2 nanopowder	TiO2	NA	0.997	anatase	25	NA	None	Spherical	n	NA	NA	No	Crustacean	Ceriodaphnia dubia	Water Flea	Filter feeder	Aqueous with uncontaminated diet	algae-borne	Scenedesmus obliquus	Static	Freshwater	Lab	non-UV	7.7	5	16		0.132	n	48 h	48	Acute	BCF	Dry	Whole organism	Ti	ICP-OES	Yes	8690		543.125
	Dalai	2014	Aquaic Toxicology	10.1016/j.aquatox.2014.04.002	No	No	No	TiO2 nanopowder	TiO2	NA	0.997	anatase	25	NA	None	Spherical	n	NA	NA	No	Crustacean	Ceriodaphnia dubia	Water Flea	Filter feeder	Aqueous with uncontaminated diet	algae-borne	Scenedesmus obliquus	Static	Freshwater	Lab	non-UV	7.7	5	32		0.092	n	48 h	48	Acute	BCF	Dry	Whole organism	Ti	ICP-OES	Yes	5220		163.125
	Dalai	2014	Aquaic Toxicology	10.1016/j.aquatox.2014.04.002	No	No	No	TiO2 nanopowder	TiO2	NA	0.997	anatase	25	NA	None	Spherical	n	NA	NA	No	Crustacean	Ceriodaphnia dubia	Water Flea	Filter feeder	Aqueous with uncontaminated diet	algae-borne	Scenedesmus obliquus	Static	Freshwater	Lab	non-UV	7.7	5	64		0.081	n	48 h	48	Acute	BCF	Dry	Whole organism	Ti	ICP-OES	Yes	4350		67.9688
	Dalai	2014	Aquaic Toxicology	10.1016/j.aquatox.2014.04.002	Yes	No	No	TiO2 nanopowder	TiO2	NA	0.997	anatase	25	NA	None	Spherical	n	NA	NA	No	Crustacean	Ceriodaphnia dubia	Water Flea	Filter feeder	Aqueous+Dietary	algae exudate caoted NPs (algae+NPs -> + daphnia)	Scenedesmus obliquus	Static	Freshwater	Lab	non-UV	7.7	5	1	Yes	0.061	n	48 h	48	Acute	BAF	Dry	Whole organism	Ti	ICP-OES	Yes	11300		11300
	Dalai	2014	Aquaic Toxicology	10.1016/j.aquatox.2014.04.002	Yes	No	No	TiO2 nanopowder	TiO2	NA	0.997	anatase	25	NA	None	Spherical	n	NA	NA	No	Crustacean	Ceriodaphnia dubia	Water Flea	Filter feeder	Aqueous+Dietary	algae exudate caoted NPs	Scenedesmus obliquus	Static	Freshwater	Lab	non-UV	7.7	5	2		0.073	n	48 h	48	Acute	BAF	Dry	Whole organism	Ti	ICP-OES	Yes	15650		7825
	Dalai	2014	Aquaic Toxicology	10.1016/j.aquatox.2014.04.002	Yes	No	No	TiO2 nanopowder	TiO2	NA	0.997	anatase	25	NA	None	Spherical	n	NA	NA	No	Crustacean	Ceriodaphnia dubia	Water Flea	Filter feeder	Aqueous+Dietary	algae exudate caoted NPs	Scenedesmus obliquus	Static	Freshwater	Lab	non-UV	7.7	5	4		0.098	n	48 h	48	Acute	BAF	Dry	Whole organism	Ti	ICP-OES	Yes	18690		4672.5
	Dalai	2014	Aquaic Toxicology	10.1016/j.aquatox.2014.04.002	Yes	No	No	TiO2 nanopowder	TiO2	NA	0.997	anatase	25	NA	None	Spherical	n	NA	NA	No	Crustacean	Ceriodaphnia dubia	Water Flea	Filter feeder	Aqueous+Dietary	algae exudate caoted NPs	Scenedesmus obliquus	Static	Freshwater	Lab	non-UV	7.7	5	8		0.145	n	48 h	48	Acute	BAF	Dry	Whole organism	Ti	ICP-OES	Yes	26520		3315
	Dalai	2014	Aquaic Toxicology	10.1016/j.aquatox.2014.04.002	Yes	No	No	TiO2 nanopowder	TiO2	NA	0.997	anatase	25	NA	None	Spherical	n	NA	NA	No	Crustacean	Ceriodaphnia dubia	Water Flea	Filter feeder	Aqueous+Dietary	algae exudate caoted NPs	Scenedesmus obliquus	Static	Freshwater	Lab	non-UV	7.7	5	16		0.132	n	48 h	48	Acute	BAF	Dry	Whole organism	Ti	ICP-OES	Yes	17390		1086.88
	Dalai	2014	Aquaic Toxicology	10.1016/j.aquatox.2014.04.002	Yes	No	No	TiO2 nanopowder	TiO2	NA	0.997	anatase	25	NA	None	Spherical	n	NA	NA	No	Crustacean	Ceriodaphnia dubia	Water Flea	Filter feeder	Aqueous+Dietary	algae exudate caoted NPs	Scenedesmus obliquus	Static	Freshwater	Lab	non-UV	7.7	5	32		0.092	n	48 h	48	Acute	BAF	Dry	Whole organism	Ti	ICP-OES	Yes	13910		434.688
	Dalai	2014	Aquaic Toxicology	10.1016/j.aquatox.2014.04.002	Yes	No	No	TiO2 nanopowder	TiO2	NA	0.997	anatase	25	NA	None	Spherical	n	NA	NA	No	Crustacean	Ceriodaphnia dubia	Water Flea	Filter feeder	Aqueous+Dietary	algae exudate caoted NPs	Scenedesmus obliquus	Static	Freshwater	Lab	non-UV	7.7	5	64		0.081	n	48 h	48	Acute	BAF	Dry	Whole organism	Ti	ICP-OES	Yes	13040		203.75
	Dalai	2014	Aquaic Toxicology	10.1016/j.aquatox.2014.04.002	Yes	No	No	TiO2 nanopowder	TiO2	NA	0.997	anatase	25	NA	None	Spherical	n	NA	NA	No	Crustacean	Ceriodaphnia dubia	Water Flea	Filter feeder	Dietary	washed algae exposed to 1 mg/L (algae+NPs -> wash -> + daphnia)	Scenedesmus obliquus	Static	Freshwater	Lab	non-UV	7.7	5			0.019	n	48 h	48	Acute	BMF	Dry	Whole organism	Ti	ICP-OES	Yes	7600
	Dalai	2014	Aquaic Toxicology	10.1016/j.aquatox.2014.04.002	Yes	No	No	TiO2 nanopowder	TiO2	NA	0.997	anatase	25	NA	None	Spherical	n	NA	NA	No	Crustacean	Ceriodaphnia dubia	Water Flea	Filter feeder	Dietary	washed algae exposed to 2 mg/L	Scenedesmus obliquus	Static	Freshwater	Lab	non-UV	7.7	5			0.027	n	48 h	48	Acute	BMF	Dry	Whole organism	Ti	ICP-OES	Yes	10800
	Dalai	2014	Aquaic Toxicology	10.1016/j.aquatox.2014.04.002	Yes	No	No	TiO2 nanopowder	TiO2	NA	0.997	anatase	25	NA	None	Spherical	n	NA	NA	No	Crustacean	Ceriodaphnia dubia	Water Flea	Filter feeder	Dietary	washed algae exposed to 4 mg/L	Scenedesmus obliquus	Static	Freshwater	Lab	non-UV	7.7	5			0.028	n	48 h	48	Acute	BMF	Dry	Whole organism	Ti	ICP-OES	Yes	11200
	Dalai	2014	Aquaic Toxicology	10.1016/j.aquatox.2014.04.002	Yes	No	No	TiO2 nanopowder	TiO2	NA	0.997	anatase	25	NA	None	Spherical	n	NA	NA	No	Crustacean	Ceriodaphnia dubia	Water Flea	Filter feeder	Dietary	washed algae exposed to 8 mg/L	Scenedesmus obliquus	Static	Freshwater	Lab	non-UV	7.7	5			0.043	n	48 h	48	Acute	BMF	Dry	Whole organism	Ti	ICP-OES	Yes	17200
	Dalai	2014	Aquaic Toxicology	10.1016/j.aquatox.2014.04.002	Yes	No	No	TiO2 nanopowder	TiO2	NA	0.997	anatase	25	NA	None	Spherical	n	NA	NA	No	Crustacean	Ceriodaphnia dubia	Water Flea	Filter feeder	Dietary	washed algae exposed to 16 mg/L	Scenedesmus obliquus	Static	Freshwater	Lab	non-UV	7.7	5			0.025	n	48 h	48	Acute	BMF	Dry	Whole organism	Ti	ICP-OES	Yes	10000
	Dalai	2014	Aquaic Toxicology	10.1016/j.aquatox.2014.04.002	Yes	No	No	TiO2 nanopowder	TiO2	NA	0.997	anatase	25	NA	None	Spherical	n	NA	NA	No	Crustacean	Ceriodaphnia dubia	Water Flea	Filter feeder	Dietary	washed algae exposed to 32 mg/L	Scenedesmus obliquus	Static	Freshwater	Lab	non-UV	7.7	5			0.02	n	48 h	48	Acute	BMF	Dry	Whole organism	Ti	ICP-OES	Yes	8000
	Dalai	2014	Aquaic Toxicology	10.1016/j.aquatox.2014.04.002	Yes	No	No	TiO2 nanopowder	TiO2	NA	0.997	anatase	25	NA	None	Spherical	n	NA	NA	No	Crustacean	Ceriodaphnia dubia	Water Flea	Filter feeder	Dietary	washed algae exposed to 64 mg/L	Scenedesmus obliquus	Static	Freshwater	Lab	non-UV	7.7	5			0.018	n	48 h	48	Acute	BMF	Dry	Whole organism	Ti	ICP-OES	Yes	7200
	Liu	2019	Ecotoxicology and Environmental Safety	10.1016/j.ecoenv.2019.06.014	No	No	No	TiO2 M2 (50% Anatase mixed with 50% rutile)	TiO2	SIGMA-ALDRICH	NA	anatase + rutile	17	NA	None	Spherical		NA	226	No	Crustacean	Daphnia magna	Water Flea	Filter feeder	Aqueous with uncontaminated diet	algae (daily)	Chlamydomonas reinhardtii	Static	Reconstituted water (SM7)	Lab	non-UV	7.8 - 8.2		0.25	Yes			21 days	504	Chronic	BCF	Dry	Whole organism	Ti	ICP-MS	No	911		3644
	Liu	2019	Ecotoxicology and Environmental Safety	10.1016/j.ecoenv.2019.06.014	No	No	No	TiO2 M3 (20% Anatase mixed with 80% rutile)	TiO2	SIGMA-ALDRICH	NA	anatase + rutile	18	NA	None	Spherical		-11	387	No	Crustacean	Daphnia magna	Water Flea	Filter feeder	Aqueous with uncontaminated diet	algae (daily)	Chlamydomonas reinhardtii	Static	Reconstituted water (SM7)	Lab	non-UV	7.8 - 8.2		0.25	Yes			21 days	504	Chronic	BCF	Dry	Whole organism	Ti	ICP-MS	No	381		1524
	Liu	2019	Ecotoxicology and Environmental Safety	10.1016/j.ecoenv.2019.06.014	No	No	No	TiO2 A-S anatase	TiO2	SIGMA-ALDRICH	0.999	anatase	14	NA	None	Spherical		-1.5	397	No	Crustacean	Daphnia magna	Water Flea	Filter feeder	Aqueous with uncontaminated diet	algae (daily)	Chlamydomonas reinhardtii	Static	Reconstituted water (SM7)	Lab	non-UV	7.8 - 8.2		0.5	Yes			21 days	504	Chronic	BCF	Dry	Whole organism	Ti	ICP-MS	No	1176		2352
	Liu	2019	Ecotoxicology and Environmental Safety	10.1016/j.ecoenv.2019.06.014	No	No	No	TiO2 R-S rutile	TiO2	SIGMA-ALDRICH	0.999	rutile	15	NA	None	Spherical		NA	NA	No	Crustacean	Daphnia magna	Water Flea	Filter feeder	Aqueous with uncontaminated diet	algae (daily)	Chlamydomonas reinhardtii	Static	Reconstituted water (SM7)	Lab	non-UV	7.8 - 8.2		0.5	Yes			21 days	504	Chronic	BCF	Dry	Whole organism	Ti	ICP-MS	No	699		1398
	Liu	2019	Ecotoxicology and Environmental Safety	10.1016/j.ecoenv.2019.06.014	No	No	No	TiO2 M1 (80% Anatase mixed with 20% rutile)	TiO2	SIGMA-ALDRICH	NA	anatase + rutile	16	NA	None	Spherical		NA	NA	No	Crustacean	Daphnia magna	Water Flea	Filter feeder	Aqueous with uncontaminated diet	algae (daily)	Chlamydomonas reinhardtii	Static	Reconstituted water (SM7)	Lab	non-UV	7.8 - 8.2		0.5	Yes			21 days	504	Chronic	BCF	Dry	Whole organism	Ti	ICP-MS	No	1197		2394
	Liu	2019	Ecotoxicology and Environmental Safety	10.1016/j.ecoenv.2019.06.014	No	No	No	TiO2 M2 (50% Anatase mixed with 50% rutile)	TiO2	SIGMA-ALDRICH	NA	anatase + rutile	17	NA	None	Spherical		NA	NA	No	Crustacean	Daphnia magna	Water Flea	Filter feeder	Aqueous with uncontaminated diet	algae (daily)	Chlamydomonas reinhardtii	Static	Reconstituted water (SM7)	Lab	non-UV	7.8 - 8.2		0.5	Yes			21 days	504	Chronic	BCF	Dry	Whole organism	Ti	ICP-MS	No	498		996
	Liu	2019	Ecotoxicology and Environmental Safety	10.1016/j.ecoenv.2019.06.014	No	No	No	TiO2 M3 (20% Anatase mixed with 80% rutile)	TiO2	SIGMA-ALDRICH	NA	anatase + rutile	18	NA	None	Spherical		NA	NA	No	Crustacean	Daphnia magna	Water Flea	Filter feeder	Aqueous with uncontaminated diet	algae (daily)	Chlamydomonas reinhardtii	Static	Reconstituted water (SM7)	Lab	non-UV	7.8 - 8.2		0.5	Yes			21 days	504	Chronic	BCF	Dry	Whole organism	Ti	ICP-MS	No	413		826
	Liu	2019	Ecotoxicology and Environmental Safety	10.1016/j.ecoenv.2019.06.014	No	No	No	TiO2 A-S anatase	TiO2	SIGMA-ALDRICH	0.999	anatase	14	NA	None	Spherical		-1.5	397	No	Crustacean	Daphnia magna	Water Flea	Filter feeder	Aqueous with uncontaminated diet	algae (daily)	Chlamydomonas reinhardtii	Static	Reconstituted water (SM7)	Lab	non-UV	7.8 - 8.2		1	Yes			21 days	504	Chronic	BCF	Dry	Whole organism	Ti	ICP-MS	No	975		975
	Liu	2019	Ecotoxicology and Environmental Safety	10.1016/j.ecoenv.2019.06.014	No	No	No	TiO2 R-S rutile	TiO2	SIGMA-ALDRICH	0.999	rutile	15	NA	None	Spherical		-6	465	No	Crustacean	Daphnia magna	Water Flea	Filter feeder	Aqueous with uncontaminated diet	algae (daily)	Chlamydomonas reinhardtii	Static	Reconstituted water (SM7)	Lab	non-UV	7.8 - 8.2		1	Yes			21 days	504	Chronic	BCF	Dry	Whole organism	Ti	ICP-MS	No	2828		2828
	Liu	2019	Ecotoxicology and Environmental Safety	10.1016/j.ecoenv.2019.06.014	No	No	No	TiO2 M1 (80% Anatase mixed with 20% rutile)	TiO2	SIGMA-ALDRICH	NA	anatase + rutile	16	NA	None	Spherical		-6.5	252	No	Crustacean	Daphnia magna	Water Flea	Filter feeder	Aqueous with uncontaminated diet	algae (daily)	Chlamydomonas reinhardtii	Static	Reconstituted water (SM7)	Lab	non-UV	7.8 - 8.2		1	Yes			21 days	504	Chronic	BCF	Dry	Whole organism	Ti	ICP-MS	No	2256		2256
	Liu	2019	Ecotoxicology and Environmental Safety	10.1016/j.ecoenv.2019.06.014	No	No	No	TiO2 M2 (50% Anatase mixed with 50% rutile)	TiO2	SIGMA-ALDRICH	NA	anatase + rutile	17	NA	None	Spherical		-6	226	No	Crustacean	Daphnia magna	Water Flea	Filter feeder	Aqueous with uncontaminated diet	algae (daily)	Chlamydomonas reinhardtii	Static	Reconstituted water (SM7)	Lab	non-UV	7.8 - 8.2		1	Yes			21 days	504	Chronic	BCF	Dry	Whole organism	Ti	ICP-MS	No	1070		1070
	Liu	2019	Ecotoxicology and Environmental Safety	10.1016/j.ecoenv.2019.06.014	No	No	No	TiO2 M3 (20% Anatase mixed with 80% rutile)	TiO2	SIGMA-ALDRICH	NA	anatase + rutile	18	NA	None	Spherical		-11	387	No	Crustacean	Daphnia magna	Water Flea	Filter feeder	Aqueous with uncontaminated diet	algae (daily)	Chlamydomonas reinhardtii	Static	Reconstituted water (SM7)	Lab	non-UV	7.8 - 8.2		1	Yes			21 days	504	Chronic	BCF	Dry	Whole organism	Ti	ICP-MS	No	900		900
	Liu	2019	Ecotoxicology and Environmental Safety	10.1016/j.ecoenv.2019.06.014	No	No	No	TiO2 A-S anatase	TiO2	SIGMA-ALDRICH	0.999	anatase	14	NA	None	Spherical		NA	NA	No	Crustacean	Daphnia magna	Water Flea	Filter feeder	Aqueous with uncontaminated diet	algae (daily)	Chlamydomonas reinhardtii	Static	Reconstituted water (SM7)	Lab	non-UV	7.8 - 8.2		0.5	Yes			21 days	504	Chronic	BCF	Dry	Whole organism	Ti	ICP-MS	No	1164		2328
	Liu	2019	Ecotoxicology and Environmental Safety	10.1016/j.ecoenv.2019.06.014	No	No	No	TiO2 R-S rutile	TiO2	SIGMA-ALDRICH	0.999	rutile	15	NA	None	Spherical		NA	NA	No	Crustacean	Daphnia magna	Water Flea	Filter feeder	Aqueous with uncontaminated diet	algae (daily)	Chlamydomonas reinhardtii	Static	Reconstituted water (SM7)	Lab	non-UV	7.8 - 8.2		0.5	Yes			21 days	504	Chronic	BCF	Dry	Whole organism	Ti	ICP-MS	No	682		1364
	Liu	2019	Ecotoxicology and Environmental Safety	10.1016/j.ecoenv.2019.06.014	No	No	No	TiO2 M1 (80% Anatase mixed with 20% rutile)	TiO2	SIGMA-ALDRICH	NA	anatase + rutile	16	NA	None	Spherical		NA	NA	No	Crustacean	Daphnia magna	Water Flea	Filter feeder	Aqueous with uncontaminated diet	algae (daily)	Chlamydomonas reinhardtii	Static	Reconstituted water (SM7)	Lab	non-UV	7.8 - 8.2		0.5	Yes			21 days	504	Chronic	BCF	Dry	Whole organism	Ti	ICP-MS	No	1172		2344
	Liu	2019	Ecotoxicology and Environmental Safety	10.1016/j.ecoenv.2019.06.014	No	No	No	TiO2 M2 (50% Anatase mixed with 50% rutile)	TiO2	SIGMA-ALDRICH	NA	anatase + rutile	17	NA	None	Spherical		NA	NA	No	Crustacean	Daphnia magna	Water Flea	Filter feeder	Aqueous with uncontaminated diet	algae (daily)	Chlamydomonas reinhardtii	Static	Reconstituted water (SM7)	Lab	non-UV	7.8 - 8.2		0.5	Yes			21 days	504	Chronic	BCF	Dry	Whole organism	Ti	ICP-MS	No	460		920
	Liu	2019	Ecotoxicology and Environmental Safety	10.1016/j.ecoenv.2019.06.014	No	No	No	TiO2 M3 (20% Anatase mixed with 80% rutile)	TiO2	SIGMA-ALDRICH	NA	anatase + rutile	18	NA	None	Spherical		NA	NA	No	Crustacean	Daphnia magna	Water Flea	Filter feeder	Aqueous with uncontaminated diet	algae (daily)	Chlamydomonas reinhardtii	Static	Reconstituted water (SM7)	Lab	non-UV	7.8 - 8.2		0.5	Yes			21 days	504	Chronic	BCF	Dry	Whole organism	Ti	ICP-MS	No	368		736
																																			Yes
	Chen	2019	Environmental Pollution	10.1016/j.envpol.2019.01.022	No	Yes	Yes	nTiO2-5A	TiO2	Aladdin (USA)	0.997	anatase	5	NA	None	Spherical	exposure medium	-7.6	908	No	Crustacean	Daphnia magna	Water Flea	filter feeder	Aqueous	NA	NA	Static	Reconstituted water (SM7)	Lab	non-UV		80	0.1	Yes	0.059		24 h	24	Acute	BCF	Dry	Whole organism	titanium (IV) ions	atomic absorption spectrometer	Yes	6.36		63.6
	Chen	2019	Environmental Pollution	10.1016/j.envpol.2019.01.022	No	Yes	Yes	nTiO2-10A	TiO2	Aladdin (USA)	0.983	anatase	10	NA	None	Spherical	exposure medium	-6.7	929	No	Crustacean	Daphnia magna	Water Flea	filter feeder	Aqueous	NA	NA	Static	Reconstituted water (SM7)	Lab	non-UV		80	0.1	Yes	0.056		24 h	24	Acute	BCF	Dry	Whole organism	titanium (IV) ions	atomic absorption spectrometer	Yes	8.18		81.8
	Chen	2019	Environmental Pollution	10.1016/j.envpol.2019.01.022	No	Yes	Yes	nTiO2-100A	TiO2	Aladdin (USA)	0.946	anatase	100	NA	None	Spherical	exposure medium	-5.8	763	No	Crustacean	Daphnia magna	Water Flea	filter feeder	Aqueous	NA	NA	Static	Reconstituted water (SM7)	Lab	non-UV		80	0.1	Yes	0.068		24 h	24	Acute	BCF	Dry	Whole organism	titanium (IV) ions	atomic absorption spectrometer	Yes	6.32		63.2
	Chen	2019	Environmental Pollution	10.1016/j.envpol.2019.01.022	No	Yes	Yes	nTiO2-P25	TiO2	Aladdin (USA)	0.94	80% anatase and 20% rutile	20	NA	None	Spherical	exposure medium	-0.9	953	No	Crustacean	Daphnia magna	Water Flea	filter feeder	Aqueous	NA	NA	Static	Reconstituted water (SM7)	Lab	non-UV		80	0.1	Yes	0.062		24 h	24	Acute	BCF	Dry	Whole organism	titanium (IV) ions	atomic absorption spectrometer	Yes	6.29		62.9
	Chen	2019	Environmental Pollution	10.1016/j.envpol.2019.01.022	No	Yes	Yes	n-TiO2-25R	TiO2	Aladdin (USA)	0.999	rutile	25	NA	None	Spherical	exposure medium	5.8	908	No	Crustacean	Daphnia magna	Water Flea	filter feeder	Aqueous	NA	NA	Static	Reconstituted water (SM7)	Lab	non-UV		80	0.1	Yes	0.04		24 h	24	Acute	BCF	Dry	Whole organism	titanium (IV) ions	atomic absorption spectrometer	Yes	2.25		22.5
	Chen	2019	Environmental Pollution	10.1016/j.envpol.2019.01.022	No	Yes	Yes	nTiO2-5A	TiO2	Aladdin (USA)	0.997	anatase	5	NA	None	Spherical	exposure medium	-7.6	908	No	Crustacean	Daphnia magna	Water Flea	filter feeder	Aqueous	NA	NA	Static	Reconstituted water (SM7)	Lab	non-UV		80	1	Yes	0.67		24 h	24	Acute	BCF	Dry	Whole organism	titanium (IV) ions	atomic absorption spectrometer	Yes	64.5		64.5
	Chen	2019	Environmental Pollution	10.1016/j.envpol.2019.01.022	No	Yes	Yes	nTiO2-10A	TiO2	Aladdin (USA)	0.983	anatase	10	NA	None	Spherical	exposure medium	-6.7	929	No	Crustacean	Daphnia magna	Water Flea	filter feeder	Aqueous	NA	NA	Static	Reconstituted water (SM7)	Lab	non-UV		80	1	Yes	0.58		24 h	24	Acute	BCF	Dry	Whole organism	titanium (IV) ions	atomic absorption spectrometer	Yes	81.2		81.2
	Chen	2019	Environmental Pollution	10.1016/j.envpol.2019.01.022	No	Yes	Yes	nTiO2-100A	TiO2	Aladdin (USA)	0.946	anatase	100	NA	None	Spherical	exposure medium	-5.8	763	No	Crustacean	Daphnia magna	Water Flea	filter feeder	Aqueous	NA	NA	Static	Reconstituted water (SM7)	Lab	non-UV		80	1	Yes	0.62		24 h	24	Acute	BCF	Dry	Whole organism	titanium (IV) ions	atomic absorption spectrometer	Yes	43.5		43.5
	Chen	2019	Environmental Pollution	10.1016/j.envpol.2019.01.022	No	Yes	Yes	nTiO2-P25	TiO2	Aladdin (USA)	0.94	80% anatase and 20% rutile	20	NA	None	Spherical	exposure medium	-0.9	953	No	Crustacean	Daphnia magna	Water Flea	filter feeder	Aqueous	NA	NA	Static	Reconstituted water (SM7)	Lab	non-UV		80	1	Yes	0.56		24 h	24	Acute	BCF	Dry	Whole organism	titanium (IV) ions	atomic absorption spectrometer	Yes	50.1		50.1
	Chen	2019	Environmental Pollution	10.1016/j.envpol.2019.01.022	No	Yes	Yes	n-TiO2-25R	TiO2	Aladdin (USA)	0.999	rutile	25	NA	None	Spherical	exposure medium	5.8	908	No	Crustacean	Daphnia magna	Water Flea	filter feeder	Aqueous	NA	NA	Static	Reconstituted water (SM7)	Lab	non-UV		80	1	Yes	0.69		24 h	24	Acute	BCF	Dry	Whole organism	titanium (IV) ions	atomic absorption spectrometer	Yes	38.3		38.3
	Chen	2019	Environmental Pollution	10.1016/j.envpol.2019.01.022	No	Yes	Yes	nTiO2-5A	TiO2	Aladdin (USA)	0.997	anatase	5	NA	None	Spherical	exposure medium	-7.6	908	No	Crustacean	Daphnia magna	Water Flea	filter feeder	Aqueous	NA	NA	Static	Reconstituted water (SM7)	Lab	non-UV		80	10		3.66		24 h	24	Acute	BCF	Dry	Whole organism	titanium (IV) ions	atomic absorption spectrometer	Yes	165		16.5
	Chen	2019	Environmental Pollution	10.1016/j.envpol.2019.01.022	No	Yes	Yes	nTiO2-10A	TiO2	Aladdin (USA)	0.983	anatase	10	NA	None	Spherical	exposure medium	-6.7	929	No	Crustacean	Daphnia magna	Water Flea	filter feeder	Aqueous	NA	NA	Static	Reconstituted water (SM7)	Lab	non-UV		80	10		3.53		24 h	24	Acute	BCF	Dry	Whole organism	titanium (IV) ions	atomic absorption spectrometer	Yes	147		14.7
	Chen	2019	Environmental Pollution	10.1016/j.envpol.2019.01.022	No	Yes	Yes	nTiO2-100A	TiO2	Aladdin (USA)	0.946	anatase	100	NA	None	Spherical	exposure medium	-5.8	763	No	Crustacean	Daphnia magna	Water Flea	filter feeder	Aqueous	NA	NA	Static	Reconstituted water (SM7)	Lab	non-UV		80	10		4.06		24 h	24	Acute	BCF	Dry	Whole organism	titanium (IV) ions	atomic absorption spectrometer	Yes	142		14.2
	Chen	2019	Environmental Pollution	10.1016/j.envpol.2019.01.022	No	Yes	Yes	nTiO2-P25	TiO2	Aladdin (USA)	0.94	80% anatase and 20% rutile	20	NA	None	Spherical	exposure medium	-0.9	953	No	Crustacean	Daphnia magna	Water Flea	filter feeder	Aqueous	NA	NA	Static	Reconstituted water (SM7)	Lab	non-UV		80	10		3.86		24 h	24	Acute	BCF	Dry	Whole organism	titanium (IV) ions	atomic absorption spectrometer	Yes	150		15
	Chen	2019	Environmental Pollution	10.1016/j.envpol.2019.01.022	No	Yes	Yes	n-TiO2-25R	TiO2	Aladdin (USA)	0.999	rutile	25	NA	None	Spherical	exposure medium	5.8	908	No	Crustacean	Daphnia magna	Water Flea	filter feeder	Aqueous	NA	NA	Static	Reconstituted water (SM7)	Lab	non-UV		80	10		5.26		24 h	24	Acute	BCF	Dry	Whole organism	titanium (IV) ions	atomic absorption spectrometer	Yes	112		11.2
	Chen	2019	Environmental Pollution	10.1016/j.envpol.2019.01.022	Yes	No	Yes	nTiO2-5A	TiO2	Aladdin (USA)	0.997	anatase	5	NA	None	spherical or cylindrical	exposure medium	-7.6	908	No	Crustacean	Daphnia magna	Water Flea	filter feeder	Dietary	algae exposed to 1 mg/L	Chlorella pyrenoidosa	Static	Reconstituted water (SM7)	Lab	non-UV		10					24 h	24	Acute	BMF	Dry	Whole organism	titanium (IV) ions	atomic absorption spectrometer	Yes	2423
	Chen	2019	Environmental Pollution	10.1016/j.envpol.2019.01.022	Yes	No	Yes	nTiO2-10A	TiO2	Aladdin (USA)	0.983	anatase	10	NA	None	spherical or cylindrical	exposure medium	-6.7	929	No	Crustacean	Daphnia magna	Water Flea	filter feeder	Dietary	algae exposed to 1 mg/L	Chlorella pyrenoidosa	Static	Reconstituted water (SM7)	Lab	non-UV		10					24 h	24	Acute	BMF	Dry	Whole organism	titanium (IV) ions	atomic absorption spectrometer	Yes	2839
	Chen	2019	Environmental Pollution	10.1016/j.envpol.2019.01.022	Yes	No	Yes	nTiO2-100A	TiO2	Aladdin (USA)	0.946	anatase	100	NA	None	spherical or cylindrical	exposure medium	-5.8	763	No	Crustacean	Daphnia magna	Water Flea	filter feeder	Dietary	algae exposed to 1 mg/L	Chlorella pyrenoidosa	Static	Reconstituted water (SM7)	Lab	non-UV		10					24 h	24	Acute	BMF	Dry	Whole organism	titanium (IV) ions	atomic absorption spectrometer	Yes	1411
	Chen	2019	Environmental Pollution	10.1016/j.envpol.2019.01.022	Yes	No	Yes	nTiO2-P25	TiO2	Aladdin (USA)	0.94	80% anatase and 20% rutile	20	NA	None	spherical or cylindrical	exposure medium	-0.9	953	No	Crustacean	Daphnia magna	Water Flea	filter feeder	Dietary	algae exposed to 1 mg/L	Chlorella pyrenoidosa	Static	Reconstituted water (SM7)	Lab	non-UV		10					24 h	24	Acute	BMF	Dry	Whole organism	titanium (IV) ions	atomic absorption spectrometer	Yes	2653
	Chen	2019	Environmental Pollution	10.1016/j.envpol.2019.01.022	Yes	No	Yes	n-TiO2-25R	TiO2	Aladdin (USA)	0.999	rutile	25	NA	None	spherical or cylindrical	exposure medium	5.8	908	No	Crustacean	Daphnia magna	Water Flea	filter feeder	Dietary	algae exposed to 1 mg/L	Chlorella pyrenoidosa	Static	Reconstituted water (SM7)	Lab	non-UV		10					24 h	24	Acute	BMF	Dry	Whole organism	titanium (IV) ions	atomic absorption spectrometer	Yes	848
	Chen	2019	Environmental Pollution	10.1016/j.envpol.2019.01.022	Yes	No	Yes	nTiO2-5A	TiO2	Aladdin (USA)	0.997	anatase	5	NA	None	spherical or cylindrical	exposure medium	-7.6	908	No	Crustacean	Daphnia magna	Water Flea	filter feeder	Dietary	algae exposed to 10 mg/L	Chlorella pyrenoidosa	Static	Reconstituted water (SM7)	Lab	non-UV		10					24 h	24	Acute	BMF	Dry	Whole organism	titanium (IV) ions	atomic absorption spectrometer	Yes	6172
	Chen	2019	Environmental Pollution	10.1016/j.envpol.2019.01.022	Yes	No	Yes	nTiO2-10A	TiO2	Aladdin (USA)	0.983	anatase	10	NA	None	spherical or cylindrical	exposure medium	-6.7	929	No	Crustacean	Daphnia magna	Water Flea	filter feeder	Dietary	algae exposed to 10 mg/L	Chlorella pyrenoidosa	Static	Reconstituted water (SM7)	Lab	non-UV		10					24 h	24	Acute	BMF	Dry	Whole organism	titanium (IV) ions	atomic absorption spectrometer	Yes	5268
	Chen	2019	Environmental Pollution	10.1016/j.envpol.2019.01.022	Yes	No	Yes	nTiO2-100A	TiO2	Aladdin (USA)	0.946	anatase	100	NA	None	spherical or cylindrical	exposure medium	-5.8	763	No	Crustacean	Daphnia magna	Water Flea	filter feeder	Dietary	algae exposed to 10 mg/L	Chlorella pyrenoidosa	Static	Reconstituted water (SM7)	Lab	non-UV		10					24 h	24	Acute	BMF	Dry	Whole organism	titanium (IV) ions	atomic absorption spectrometer	Yes	7738
	Chen	2019	Environmental Pollution	10.1016/j.envpol.2019.01.022	Yes	No	Yes	nTiO2-P25	TiO2	Aladdin (USA)	0.94	80% anatase and 20% rutile	20	NA	None	spherical or cylindrical	exposure medium	-0.9	953	No	Crustacean	Daphnia magna	Water Flea	filter feeder	Dietary	algae exposed to 10 mg/L	Chlorella pyrenoidosa	Static	Reconstituted water (SM7)	Lab	non-UV		10					24 h	24	Acute	BMF	Dry	Whole organism	titanium (IV) ions	atomic absorption spectrometer	Yes	5378
	Chen	2019	Environmental Pollution	10.1016/j.envpol.2019.01.022	Yes	No	Yes	n-TiO2-25R	TiO2	Aladdin (USA)	0.999	rutile	25	NA	None	spherical or cylindrical	exposure medium	5.8	908	No	Crustacean	Daphnia magna	Water Flea	filter feeder	Dietary	algae exposed to 10 mg/L	Chlorella pyrenoidosa	Static	Reconstituted water (SM7)	Lab	non-UV		10					24 h	24	Acute	BMF	Dry	Whole organism	titanium (IV) ions	atomic absorption spectrometer	Yes	3846
	Dalai	2013	PLOS ONE	10.1371/journal.pone.0062970	No	Yes	No	TiO2 nanopowder	TiO2	SIGMA-ALDRICH	0.997	anatase	25	NA	None	Spherical	exposure medium	NA	517.34	No	Crustacean	Ceriodaphnia dubia	Water Flea	filter feeder	Aqueous	NA	NA	Static	Freshwater	Lab	non-UV	7.7	10	16		14.72		48 h	48	Acute	BCF	Dry	Whole organism	Ti	ICP-OES	Yes	7390		461.875
	Dalai	2013	PLOS ONE	10.1371/journal.pone.0062970	No	Yes	No	TiO2 nanopowder	TiO2	SIGMA-ALDRICH	0.997	anatase	25	NA	None	Spherical	exposure medium	NA	517.34	No	Crustacean	Ceriodaphnia dubia	Water Flea	filter feeder	Aqueous	NA	NA	Static	Freshwater	Lab	non-UV		10	16		13.67		48 h	48	Acute	BCF	Dry	Whole organism	Ti	ICP-OES	Yes	4340		271.25
	Fan	2016	Science of the Total Environment	10.1016/j.scitotenv.2016.06.197	No	Yes	Yes	TiO2 NPs-T1	TiO2	Xuan Cheng Jing Rui New Materi- al Co., Ltd.	NA	Rutile	30	NA	None	Spherical	exposure medium	NA	NA	No	Crustacean	Daphnia magna	Water Flea	filter feeder	Aqueous	NA	NA	Semi-static	Reconstituted water (SM7)	Lab	non-UV		10	0.1	Yes			1 h	1	Acute	BCF	Dry	Whole organism	Ti	ICP-OES	Yes	1540		15400
	Fan	2016	Science of the Total Environment	10.1016/j.scitotenv.2016.06.197	No	Yes	Yes	TiO2 NPs-T2	TiO2	Xuan Cheng Jing Rui New Materi- al Co., Ltd.	NA	Rutile	80	NA	None	Spherical	exposure medium	NA	NA	No	Crustacean	Daphnia magna	Water Flea	filter feeder	Aqueous	NA	NA	Semi-static	Reconstituted water (SM7)	Lab	non-UV		10	0.1	Yes			1 h	1	Acute	BCF	Dry	Whole organism	Ti	ICP-OES	Yes	1660		16600
	Fan	2016	Science of the Total Environment	10.1016/j.scitotenv.2016.06.197	No	Yes	Yes	TiO2 NPs-H1	TiO2	Xuan Cheng Jing Rui New Materi- al Co., Ltd.	NA	Rutile	50	NA	SiO2	Spherical	exposure medium	NA	NA	No	Crustacean	Daphnia magna	Water Flea	filter feeder	Aqueous	NA	NA	Semi-static	Reconstituted water (SM7)	Lab	non-UV		10	0.1	Yes			1 h	1	Acute	BCF	Dry	Whole organism	Ti	ICP-OES	Yes	2090		20900
	Fan	2016	Science of the Total Environment	10.1016/j.scitotenv.2016.06.197	No	Yes	Yes	TiO2 NPs-S1	TiO2	Xuan Cheng Jing Rui New Materi- al Co., Ltd.	NA	Rutile	50	NA	SiO2, silicone oil	Spherical	exposure medium	NA	NA	No	Crustacean	Daphnia magna	Water Flea	filter feeder	Aqueous	NA	NA	Semi-static	Reconstituted water (SM7)	Lab	non-UV		10	0.1	Yes			1 h	1	Acute	BCF	Dry	Whole organism	Ti	ICP-OES	Yes	3040		30400
	Fan	2016	Science of the Total Environment	10.1016/j.scitotenv.2016.06.197	No	Yes	Yes	TiO2 NPs-H2	TiO2	Ishihara Sangyo Kaisha, Ltd.	NA	Anatase	50	NA	Al(OH)3	Spherical	exposure medium	NA	NA	No	Crustacean	Daphnia magna	Water Flea	filter feeder	Aqueous	NA	NA	Semi-static	Reconstituted water (SM7)	Lab	non-UV		10	0.1	Yes			1 h	1	Acute	BCF	Dry	Whole organism	Ti	ICP-OES	Yes	1940		19400
	Fan	2016	Science of the Total Environment	10.1016/j.scitotenv.2016.06.197	No	Yes	Yes	TiO2 NPs-S2	TiO2	Ishihara Sangyo Kaisha, Ltd.	NA	Rutile	200	NA	Al(OH)3, stearic acid	Spherical	exposure medium	NA	NA	No	Crustacean	Daphnia magna	Water Flea	filter feeder	Aqueous	NA	NA	Semi-static	Reconstituted water (SM7)	Lab	non-UV		10	0.1	Yes			1 h	1	Acute	BCF	Dry	Whole organism	Ti	ICP-OES	Yes	2010		20100
	Fan	2016	Science of the Total Environment	10.1016/j.scitotenv.2016.06.197	No	Yes	Yes	TiO2 NPs-T1	TiO2	Xuan Cheng Jing Rui New Materi- al Co., Ltd.	NA	Rutile	30	NA	None	Spherical	exposure medium	-13	590	No	Crustacean	Daphnia magna	Water Flea	filter feeder	Aqueous	NA	NA	Semi-static	Reconstituted water (SM7)	Lab	non-UV		10	1	Yes			1 h	1	Acute	BCF	Dry	Whole organism	Ti	ICP-OES	Yes	16070		16070
	Fan	2016	Science of the Total Environment	10.1016/j.scitotenv.2016.06.197	No	Yes	Yes	TiO2 NPs-T2	TiO2	Xuan C9heng Jing Rui New Materi- al Co., Ltd.	NA	Rutile	80	NA	None	Spherical	exposure medium	-18	320	No	Crustacean	Daphnia magna	Water Flea	filter feeder	Aqueous	NA	NA	Semi-static	Reconstituted water (SM7)	Lab	non-UV		10	1	Yes			1 h	1	Acute	BCF	Dry	Whole organism	Ti	ICP-OES	Yes	18520		18520
	Fan	2016	Science of the Total Environment	10.1016/j.scitotenv.2016.06.197	No	Yes	Yes	TiO2 NPs-H1	TiO2	Xuan Cheng Jing Rui New Materi- al Co., Ltd.	NA	Rutile	50	NA	SiO2	Spherical	exposure medium	-13	315	No	Crustacean	Daphnia magna	Water Flea	filter feeder	Aqueous	NA	NA	Semi-static	Reconstituted water (SM7)	Lab	non-UV		10	1	Yes			1 h	1	Acute	BCF	Dry	Whole organism	Ti	ICP-OES	Yes	21310		21310
	Fan	2016	Science of the Total Environment	10.1016/j.scitotenv.2016.06.197	No	Yes	Yes	TiO2 NPs-S1	TiO2	Xuan Cheng Jing Rui New Materi- al Co., Ltd.	NA	Rutile	50	NA	SiO2, silicone oil	Spherical	exposure medium	-9	549	No	Crustacean	Daphnia magna	Water Flea	filter feeder	Aqueous	NA	NA	Semi-static	Reconstituted water (SM7)	Lab	non-UV		10	1	Yes			1 h	1	Acute	BCF	Dry	Whole organism	Ti	ICP-OES	Yes	30920		30920
	Fan	2016	Science of the Total Environment	10.1016/j.scitotenv.2016.06.197	No	Yes	Yes	TiO2 NPs-H2	TiO2	Ishihara Sangyo Kaisha, Ltd.	NA	Anatase	50	NA	Al(OH)3	Spherical	exposure medium	-19	388	No	Crustacean	Daphnia magna	Water Flea	filter feeder	Aqueous	NA	NA	Semi-static	Reconstituted water (SM7)	Lab	non-UV		10	1	Yes			1 h	1	Acute	BCF	Dry	Whole organism	Ti	ICP-OES	Yes	16240		16240
	Fan	2016	Science of the Total Environment	10.1016/j.scitotenv.2016.06.197	No	Yes	Yes	TiO2 NPs-S2	TiO2	Ishihara Sangyo Kaisha, Ltd.	NA	Rutile	200	NA	Al(OH)3, stearic acid	Spherical	exposure medium	-24	839	No	Crustacean	Daphnia magna	Water Flea	filter feeder	Aqueous	NA	NA	Semi-static	Reconstituted water (SM7)	Lab	non-UV		10	1	Yes			1 h	1	Acute	BCF	Dry	Whole organism	Ti	ICP-OES	Yes	34060		34060
	Fan	2016	Science of the Total Environment	10.1016/j.scitotenv.2016.06.197	No	Yes	Yes	TiO2 NPs-T1	TiO2	Xuan Cheng Jing Rui New Materi- al Co., Ltd.	NA	Rutile	30	NA	None	Spherical	exposure medium	NA	NA	No	Crustacean	Daphnia magna	Water Flea	filter feeder	Aqueous	NA	NA	Semi-static	Reconstituted water (SM7)	Lab	non-UV		10	10				1 h	1	Acute	BCF	Dry	Whole organism	Ti	ICP-OES	Yes	73710		7371
	Fan	2016	Science of the Total Environment	10.1016/j.scitotenv.2016.06.197	No	Yes	Yes	TiO2 NPs-T2	TiO2	Xuan Cheng Jing Rui New Materi- al Co., Ltd.	NA	Rutile	80	NA	None	Spherical	exposure medium	NA	NA	No	Crustacean	Daphnia magna	Water Flea	filter feeder	Aqueous	NA	NA	Semi-static	Reconstituted water (SM7)	Lab	non-UV		10	10				1 h	1	Acute	BCF	Dry	Whole organism	Ti	ICP-OES	Yes	130520		13052
	Fan	2016	Science of the Total Environment	10.1016/j.scitotenv.2016.06.197	No	Yes	Yes	TiO2 NPs-H1	TiO2	Xuan Cheng Jing Rui New Materi- al Co., Ltd.	NA	Rutile	50	NA	SiO2	Spherical	exposure medium	NA	NA	No	Crustacean	Daphnia magna	Water Flea	filter feeder	Aqueous	NA	NA	Semi-static	Reconstituted water (SM7)	Lab	non-UV		10	10				1 h	1	Acute	BCF	Dry	Whole organism	Ti	ICP-OES	Yes	92960		9296
	Fan	2016	Science of the Total Environment	10.1016/j.scitotenv.2016.06.197	No	Yes	Yes	TiO2 NPs-S1	TiO2	Xuan Cheng Jing Rui New Materi- al Co., Ltd.	NA	Rutile	50	NA	SiO2, silicone oil	Spherical	exposure medium	NA	NA	No	Crustacean	Daphnia magna	Water Flea	filter feeder	Aqueous	NA	NA	Semi-static	Reconstituted water (SM7)	Lab	non-UV		10	10				1 h	1	Acute	BCF	Dry	Whole organism	Ti	ICP-OES	Yes	140380		14038
	Fan	2016	Science of the Total Environment	10.1016/j.scitotenv.2016.06.197	No	Yes	Yes	TiO2 NPs-H2	TiO2	Ishihara Sangyo Kaisha, Ltd.	NA	Anatase	50	NA	Al(OH)3	Spherical	exposure medium	NA	NA	No	Crustacean	Daphnia magna	Water Flea	filter feeder	Aqueous	NA	NA	Semi-static	Reconstituted water (SM7)	Lab	non-UV		10	10				1 h	1	Acute	BCF	Dry	Whole organism	Ti	ICP-OES	Yes	97180		9718
	Fan	2016	Science of the Total Environment	10.1016/j.scitotenv.2016.06.197	No	Yes	Yes	TiO2 NPs-S2	TiO2	Ishihara Sangyo Kaisha, Ltd.	NA	Rutile	200	NA	Al(OH)3, stearic acid	Spherical	exposure medium	NA	NA	No	Crustacean	Daphnia magna	Water Flea	filter feeder	Aqueous	NA	NA	Semi-static	Reconstituted water (SM7)	Lab	non-UV		10	10				1 h	1	Acute	BCF	Dry	Whole organism	Ti	ICP-OES	Yes	191080		19108
	Iswarya	2018	Aquaic Toxicology	10.1016/j.aquatox.2018.02.003	Yes	No	No	TiO2 NPs anatase	TiO2	SIGMA-ALDRICH	0.997	anatase	10.62	NA	none	Sphere	stock suspension	NA	167.1	No	Crustacean	Ceriodaphnia dubia	Water Flea	filter feeder	Dietary	washed algae (after 48 h exposure in 6 mg/L)	Chlorella sp.	Static	Freshwater	Lab	UV	7.02	10					48 h	48	Acute	BMF	Dry	Whole organism	Ti	graphite-furnance AAS	Yes	9850
	Iswarya	2018	Aquaic Toxicology	10.1016/j.aquatox.2018.02.003	Yes	No	No	TiO2 NPs rutile	TiO2	SIGMA-ALDRICH	0.997	rutile	6.27	36.13	none	Rod	stock suspension	NA	197.6	No	Crustacean	Ceriodaphnia dubia	Water Flea	filter feeder	Dietary	washed algae (after 48 h exposure in 6 mg/L)	Chlorella sp.	Static	Freshwater	Lab	UV	7.02	10					48 h	48	Acute	BMF	Dry	Whole organism	Ti	graphite-furnance AAS	Yes	8250
	Iswarya	2018	Aquaic Toxicology	10.1016/j.aquatox.2018.02.003	Yes	No	No	TiO2 NPs mixture	TiO2	SIGMA-ALDRICH	0.997	NA	NA	NA	none	Spherical		NA	NA	No	Crustacean	Ceriodaphnia dubia	Water Flea	filter feeder	Dietary	washed algae (after 48 h exposure in 6 mg/L)	Chlorella sp.	Static	Freshwater	Lab	UV	7.02	10					48 h	48	Acute	BMF	Dry	Whole organism	Ti	graphite-furnance AAS	Yes	150
	Iswarya	2018	Aquaic Toxicology	10.1016/j.aquatox.2018.02.003	Yes	No	No	TiO2 NPs anatase	TiO2	SIGMA-ALDRICH	0.997	anatase	10.62	NA	none	Sphere	stock suspension	NA	167.1	No	Crustacean	Ceriodaphnia dubia	Water Flea	filter feeder	Dietary	washed algae (after 48 h exposure in 6 mg/L)	Chlorella sp.	Static	Freshwater	Lab	non-UV	7.02	10					48 h	48	Acute	BMF	Dry	Whole organism	Ti	graphite-furnance AAS	Yes	4640
	Iswarya	2018	Aquaic Toxicology	10.1016/j.aquatox.2018.02.003	Yes	No	No	TiO2 NPs rutile	TiO2	SIGMA-ALDRICH	0.997	rutile	6.27	36.13	none	Rod	stock suspension	NA	197.6	No	Crustacean	Ceriodaphnia dubia	Water Flea	filter feeder	Dietary	washed algae (after 48 h exposure in 6 mg/L)	Chlorella sp.	Static	Freshwater	Lab	non-UV	7.02	10					48 h	48	Acute	BMF	Dry	Whole organism	Ti	graphite-furnance AAS	Yes	11700
	Iswarya	2018	Aquaic Toxicology	10.1016/j.aquatox.2018.02.003	Yes	No	No	TiO2 NPs mixture	TiO2	SIGMA-ALDRICH	0.997	NA	NA	NA	none	Spherical		NA	NA	No	Crustacean	Ceriodaphnia dubia	Water Flea	filter feeder	Dietary	washed algae (after 48 h exposure in 6 mg/L)	Chlorella sp.	Static	Freshwater	Lab	non-UV	7.02	10					48 h	48	Acute	BMF	Dry	Whole organism	Ti	graphite-furnance AAS	Yes	1230
	Iswarya	2018	Aquaic Toxicology	10.1016/j.aquatox.2018.02.003	Yes	No	No	TiO2 NPs anatase	TiO2	SIGMA-ALDRICH	0.997	anatase	10.62	NA	none	Sphere	stock suspension	NA	167.1	No	Crustacean	Ceriodaphnia dubia	Water Flea	filter feeder	Dietary	washed algae (after 48 h exposure in 24 mg/L)	Chlorella sp.	Static	Freshwater	Lab	UV	7.02	10					48 h	48	Acute	BMF	Dry	Whole organism	Ti	graphite-furnance AAS	Yes	7260
	Iswarya	2018	Aquaic Toxicology	10.1016/j.aquatox.2018.02.003	Yes	No	No	TiO2 NPs rutile	TiO2	SIGMA-ALDRICH	0.997	rutile	6.27	36.13	none	Rod	stock suspension	NA	197.6	No	Crustacean	Ceriodaphnia dubia	Water Flea	filter feeder	Dietary	washed algae (after 48 h exposure in 24 mg/L)	Chlorella sp.	Static	Freshwater	Lab	UV	7.02	10					48 h	48	Acute	BMF	Dry	Whole organism	Ti	graphite-furnance AAS	Yes	3800
	Iswarya	2018	Aquaic Toxicology	10.1016/j.aquatox.2018.02.003	Yes	No	No	TiO2 NPs mixture	TiO2	SIGMA-ALDRICH	0.997	NA	NA	NA	none	Spherical		NA	NA	No	Crustacean	Ceriodaphnia dubia	Water Flea	filter feeder	Dietary	washed algae (after 48 h exposure in 24 mg/L)	Chlorella sp.	Static	Freshwater	Lab	UV	7.02	10					48 h	48	Acute	BMF	Dry	Whole organism	Ti	graphite-furnance AAS	Yes	1780
	Iswarya	2018	Aquaic Toxicology	10.1016/j.aquatox.2018.02.003	Yes	No	No	TiO2 NPs anatase	TiO2	SIGMA-ALDRICH	0.997	anatase	10.62	NA	none	Sphere	stock suspension	NA	167.1	No	Crustacean	Ceriodaphnia dubia	Water Flea	filter feeder	Dietary	washed algae (after 48 h exposure in 24 mg/L)	Chlorella sp.	Static	Freshwater	Lab	non-UV	7.02	10					48 h	48	Acute	BMF	Dry	Whole organism	Ti	graphite-furnance AAS	Yes	9160
	Iswarya	2018	Aquaic Toxicology	10.1016/j.aquatox.2018.02.003	Yes	No	No	TiO2 NPs rutile	TiO2	SIGMA-ALDRICH	0.997	rutile	6.27	36.13	none	Rod	stock suspension	NA	197.6	No	Crustacean	Ceriodaphnia dubia	Water Flea	filter feeder	Dietary	washed algae (after 48 h exposure in 24 mg/L)	Chlorella sp.	Static	Freshwater	Lab	non-UV	7.02	10					48 h	48	Acute	BMF	Dry	Whole organism	Ti	graphite-furnance AAS	Yes	4490
	Iswarya	2018	Aquaic Toxicology	10.1016/j.aquatox.2018.02.003	Yes	No	No	TiO2 NPs mixture	TiO2	SIGMA-ALDRICH	0.997	NA	NA	NA	none	Spherical		NA	NA	No	Crustacean	Ceriodaphnia dubia	Water Flea	filter feeder	Dietary	washed algae (after 48 h exposure in 24 mg/L)	Chlorella sp.	Static	Freshwater	Lab	non-UV	7.02	10					48 h	48	Acute	BMF	Dry	Whole organism	Ti	graphite-furnance AAS	Yes	170
	Iswarya	2018	Aquaic Toxicology	10.1016/j.aquatox.2018.02.003	Yes	No	No	TiO2 NPs anatase	TiO2	SIGMA-ALDRICH	0.997	anatase	10.62	NA	none	Sphere	stock suspension	NA	167.1	No	Crustacean	Ceriodaphnia dubia	Water Flea	filter feeder	Dietary	washed algae (after 48 h exposure in 96 mg/L)	Chlorella sp.	Static	Freshwater	Lab	UV	7.02	10					48 h	48	Acute	BMF	Dry	Whole organism	Ti	graphite-furnance AAS	Yes	8460
	Iswarya	2018	Aquaic Toxicology	10.1016/j.aquatox.2018.02.003	Yes	No	No	TiO2 NPs rutile	TiO2	SIGMA-ALDRICH	0.997	rutile	6.27	36.13	none	Rod	stock suspension	NA	197.6	No	Crustacean	Ceriodaphnia dubia	Water Flea	filter feeder	Dietary	washed algae (after 48 h exposure in 96 mg/L)	Chlorella sp.	Static	Freshwater	Lab	UV	7.02	10					48 h	48	Acute	BMF	Dry	Whole organism	Ti	graphite-furnance AAS	Yes	5310
	Iswarya	2018	Aquaic Toxicology	10.1016/j.aquatox.2018.02.003	Yes	No	No	TiO2 NPs mixture	TiO2	SIGMA-ALDRICH	0.997	NA	NA	NA	none	Spherical		NA	NA	No	Crustacean	Ceriodaphnia dubia	Water Flea	filter feeder	Dietary	washed algae (after 48 h exposure in 96 mg/L)	Chlorella sp.	Static	Freshwater	Lab	UV	7.02	10					48 h	48	Acute	BMF	Dry	Whole organism	Ti	graphite-furnance AAS	Yes	1570
	Iswarya	2018	Aquaic Toxicology	10.1016/j.aquatox.2018.02.003	Yes	No	No	TiO2 NPs anatase	TiO2	SIGMA-ALDRICH	0.997	anatase	10.62	NA	none	Sphere	stock suspension	NA	167.1	No	Crustacean	Ceriodaphnia dubia	Water Flea	filter feeder	Dietary	washed algae (after 48 h exposure in 96 mg/L)	Chlorella sp.	Static	Freshwater	Lab	non-UV	7.02	10					48 h	48	Acute	BMF	Dry	Whole organism	Ti	graphite-furnance AAS	Yes	4080
	Iswarya	2018	Aquaic Toxicology	10.1016/j.aquatox.2018.02.003	Yes	No	No	TiO2 NPs rutile	TiO2	SIGMA-ALDRICH	0.997	rutile	6.27	36.13	none	Rod	stock suspension	NA	197.6	No	Crustacean	Ceriodaphnia dubia	Water Flea	filter feeder	Dietary	washed algae (after 48 h exposure in 96 mg/L)	Chlorella sp.	Static	Freshwater	Lab	non-UV	7.02	10					48 h	48	Acute	BMF	Dry	Whole organism	Ti	graphite-furnance AAS	Yes	7780
	Iswarya	2018	Aquaic Toxicology	10.1016/j.aquatox.2018.02.003	Yes	No	No	TiO2 NPs mixture	TiO2	SIGMA-ALDRICH	0.997	NA	NA	NA	none	Spherical		NA	NA	No	Crustacean	Ceriodaphnia dubia	Water Flea	filter feeder	Dietary	washed algae (after 48 h exposure in 96 mg/L)	Chlorella sp.	Static	Freshwater	Lab	non-UV	7.02	10					48 h	48	Acute	BMF	Dry	Whole organism	Ti	graphite-furnance AAS	Yes	180
	Chen	2015	Bulletin of Environmental Contamination and Toxicology	10.1007/s00128-015-1580-y	Yes	No	No	nano-TiO2	TiO2	Guangzhou Huali Senmao Co., Ltd.	NA	anatase:rutile = 80:20	21	NA	none	Spherical	exposure medium	NA	250.5	No	Crustacean	Daphnia magna	Water Flea	filter feeder	Dietary	washed algae	Scenedesmus obliquus	Static	Reconstituted water (HB-4)	Lab	non-UV		10					35 days	840	Chronic	BMF	Dry	Whole organism	Ti	ICP-MS	Yes	90.12
	Morgalev	2010	Nanotechnologies in Russia	10.1134/S1995078010110157	No	No	No	titanium dioxide	TiO2	SIBTERMOCHIM, Tomsk	NA	anatase (87.%), rutile (12.2%)	5	NA	none	Spherical		NA	NA	No	Crustacean	Daphnia magna	Water Flea	filter feeder	Aqueous	NA	NA	Static	Reconstituted water	Lab				1	Yes	0.56		5 days	120	Acute	BCF	Wet	Whole organism	Ti	ICP-MS	Yes	723.75	57.9	723.75
	Morgalev	2010	Nanotechnologies in Russia	10.1134/S1995078010110157	No	No	No	titanium dioxide	TiO2	SIBTERMOCHIM, Tomsk	NA	anatase (87.%), rutile (12.2%)	5	NA	none	Spherical		NA	NA	No	Crustacean	Daphnia magna	Water Flea	filter feeder	Aqueous	NA	NA	Static	Reconstituted water	Lab				1	Yes	0.54		10 days	240	Acute	BCF	Wet	Whole organism	Ti	ICP-MS	Yes	687.5	55	687.5
	Matouke	2018	Aquaic Toxicology	10.1016/j.aquatox.2018.02.013	No	No	No	Titanium (IV) oxide- anatase-rutile nanoparticles	TiO2	SIGMA-ALDRICH	NA	anatase-rutile	21	NA	none	Spherical	exposure medium	NA	NA	No	Crustacean	Cyclops sp.	Cyclopoid Copepod	filter feeder	Aqueous with uncontaminated diet	NA	Chlorella ellipsoides	Static	Distilled water	Lab		7.5		7.5		1.2		48 h	48	Acute	BCF	Dry	Whole organism	Ti	ICP-OES	Yes	2200		293.333
	Matouke	2018	Aquaic Toxicology	10.1016/j.aquatox.2018.02.013	No	No	No	Titanium (IV) oxide- anatase-rutile nanoparticles	TiO2	SIGMA-ALDRICH	NA	anatase-rutile	21	NA	none	Spherical	exposure medium	NA	NA	No	Crustacean	Cyclops sp.	Cyclopoid Copepod	filter feeder	Aqueous with uncontaminated diet	NA	Chlorella ellipsoides	Static	Distilled water	Lab		7.5		16.5		1.58		48 h	48	Acute	BCF	Dry	Whole organism	Ti	ICP-OES	Yes	8800		533.333
																																			Yes
	Xiao	2019	Environmental Science: Nano	10.1039/c9en00797k	No	No	No		TiO2	NA	NA	NA	NA	NA	none	Spherical	exposure medium	NA	85.9	No			Taihu Lake Shrimp		Aqueous+Dietary	NA	NA		Freshwater	Field N			30	0.00383	Yes	0.00383				Chronic	BAF	Dry	Whole organism	nano Ti	sp-ICP-MS	Yes	3.59		937.337
	Xiao	2019	Environmental Science: Nano	10.1039/c9en00797k	No	No	No		TiO2	NA	NA	NA	NA	NA	none	Spherical	exposure medium	NA	85.9	No	Molluscs		Freshwater Mussel	filter feeder	Aqueous+Dietary	NA	NA		Freshwater	Field N			6	0.00383	Yes	0.00383				Chronic	BAF	Dry	Whole organism	nano Ti	sp-ICP-MS	Yes	31.8		8302.87
	Xiao	2019	Environmental Science: Nano	10.1039/c9en00797k	No	No	No		TiO2	NA	NA	NA	NA	NA	none	Spherical	exposure medium	NA	85.9	No	Molluscs		Pearl Mussel	filter feeder	Aqueous+Dietary	NA	NA		Freshwater	Field N			6	0.00383	Yes	0.00383				Chronic	BAF	Dry	Whole organism	nano Ti	sp-ICP-MS	Yes	21.8776		5712.17
	Xiao	2019	Environmental Science: Nano	10.1039/c9en00797k	No	No	No		TiO2	NA	NA	NA	NA	NA	none	Spherical	exposure medium	NA	85.9	No	Molluscs		Asian Clam	filter feeder	Aqueous+Dietary	NA	NA		Freshwater	Field N			10	0.00383	Yes	0.00383				Chronic	BAF	Dry	Whole organism	nano Ti	sp-ICP-MS	Yes	24.5471		6409.16
	Xiao	2019	Environmental Science: Nano	10.1039/c9en00797k	No	No	No		TiO2	NA	NA	NA	NA	NA	none	Spherical	exposure medium	NA	85.9	No	Molluscs		Snail	Scraper	Aqueous+Dietary	NA	NA		Freshwater	Field N			30	0.00383	Yes	0.00383				Chronic	BAF	Dry	Whole organism	nano Ti	sp-ICP-MS	Yes	7.24436		1891.48
	Xiao	2019	Environmental Science: Nano	10.1039/c9en00797k	No	No	No		TiO2	NA	NA	NA	NA	NA	none	Spherical	exposure medium	NA	85.9	No			Spiral Shell		Aqueous+Dietary	NA	NA		Freshwater	Field N			30	0.00383	Yes	0.00383				Chronic	BAF	Dry	Whole organism	nano Ti	sp-ICP-MS	Yes	6.45654		1685.78
																																			Yes
	Lu	2017	Environmental Science: Nano	10.1039/c6en00391e	No	No	No	TiO2 A-S anatase	TiO2	NA	NA	anatase	14	NA	none	Spherical		-1.54	397	No	Crustacean	Daphnia magna	Water Flea	filter feeder	Aqueous	NA	NA	Static	Reconstituted water (SM7)	Lab	UV		10	1	Yes			48 h	48	Acute	BCF	Dry	Whole organism	Ti	ICP-MS	Yes	2530		2530
	Lu	2017	Environmental Science: Nano	10.1039/c6en00391e	No	No	No	TiO2 A-S anatase	TiO2	NA	NA	anatase	14	NA	none	Spherical		-1.54	397	No	Crustacean	Daphnia magna	Water Flea	filter feeder	Aqueous	NA	NA	Static	Reconstituted water (SM7)	Lab	non-UV		10	1	Yes			48 h	48	Acute	BCF	Dry	Whole organism	Ti	ICP-MS	Yes	1888		1888
	Lu	2017	Environmental Science: Nano	10.1039/c6en00391e	No	No	No	TiO2 A-S anatase	TiO2	NA	NA	anatase	14	NA	none	Spherical		-1.54	397	No	Crustacean	Daphnia magna	Water Flea	filter feeder	Aqueous	NA	NA	Static	Reconstituted water (SM7)	Lab	Dark		10	1	Yes			48 h	48	Acute	BCF	Dry	Whole organism	Ti	ICP-MS	Yes	1700		1700
	Lu	2017	Environmental Science: Nano	10.1039/c6en00391e	No	No	No	TiO2 M1 (80% Anatase mixed with 20% rutile)	TiO2	NA	NA	mixture	15	NA	none	Spherical		-6.7	252	No	Crustacean	Daphnia magna	Water Flea	filter feeder	Aqueous	NA	NA	Static	Reconstituted water (SM7)	Lab	UV		10	1	Yes			48 h	48	Acute	BCF	Dry	Whole organism	Ti	ICP-MS	Yes	2804		2804
	Lu	2017	Environmental Science: Nano	10.1039/c6en00391e	No	No	No	TiO2 M1 (80% Anatase mixed with 20% rutile)	TiO2	NA	NA	mixture	15	NA	none	Spherical		-6.7	252	No	Crustacean	Daphnia magna	Water Flea	filter feeder	Aqueous	NA	NA	Static	Reconstituted water (SM7)	Lab	non-UV		10	1	Yes			48 h	48	Acute	BCF	Dry	Whole organism	Ti	ICP-MS	Yes	2334		2334
	Lu	2017	Environmental Science: Nano	10.1039/c6en00391e	No	No	No	TiO2 M1 (80% Anatase mixed with 20% rutile)	TiO2	NA	NA	mixture	15	NA	none	Spherical		-6.7	252	No	Crustacean	Daphnia magna	Water Flea	filter feeder	Aqueous	NA	NA	Static	Reconstituted water (SM7)	Lab	Dark		10	1	Yes			48 h	48	Acute	BCF	Dry	Whole organism	Ti	ICP-MS	Yes	2217		2217
	Lu	2017	Environmental Science: Nano	10.1039/c6en00391e	No	No	No	TiO2 M2 (50% Anatase mixed with 50% rutile)	TiO2	NA	NA	mixture	16	NA	none	Spherical		-6.14	225	No	Crustacean	Daphnia magna	Water Flea	filter feeder	Aqueous	NA	NA	Static	Reconstituted water (SM7)	Lab	UV		10	1	Yes			48 h	48	Acute	BCF	Dry	Whole organism	Ti	ICP-MS	Yes	2695		2695
	Lu	2017	Environmental Science: Nano	10.1039/c6en00391e	No	No	No	TiO2 M2 (50% Anatase mixed with 50% rutile)	TiO2	NA	NA	mixture	16	NA	none	Spherical		-6.14	225	No	Crustacean	Daphnia magna	Water Flea	filter feeder	Aqueous	NA	NA	Static	Reconstituted water (SM7)	Lab	non-UV		10	1	Yes			48 h	48	Acute	BCF	Dry	Whole organism	Ti	ICP-MS	Yes	2264		2264
	Lu	2017	Environmental Science: Nano	10.1039/c6en00391e	No	No	No	TiO2 M2 (50% Anatase mixed with 50% rutile)	TiO2	NA	NA	mixture	16	NA	none	Spherical		-6.14	225	No	Crustacean	Daphnia magna	Water Flea	filter feeder	Aqueous	NA	NA	Static	Reconstituted water (SM7)	Lab	Dark		10	1	Yes			48 h	48	Acute	BCF	Dry	Whole organism	Ti	ICP-MS	Yes	2115		2115
	Lu	2017	Environmental Science: Nano	10.1039/c6en00391e	No	No	No	TiO2 M3 (20% Anatase mixed with 80% rutile)	TiO2	NA	NA	mixture	17	NA	none	Spherical		-10.5	387	No	Crustacean	Daphnia magna	Water Flea	filter feeder	Aqueous	NA	NA	Static	Reconstituted water (SM7)	Lab	UV		10	1	Yes			48 h	48	Acute	BCF	Dry	Whole organism	Ti	ICP-MS	Yes	2264		2264
	Lu	2017	Environmental Science: Nano	10.1039/c6en00391e	No	No	No	TiO2 M3 (20% Anatase mixed with 80% rutile)	TiO2	NA	NA	mixture	17	NA	none	Spherical		-10.5	387	No	Crustacean	Daphnia magna	Water Flea	filter feeder	Aqueous	NA	NA	Static	Reconstituted water (SM7)	Lab	non-UV		10	1	Yes			48 h	48	Acute	BCF	Dry	Whole organism	Ti	ICP-MS	Yes	1731		1731
	Lu	2017	Environmental Science: Nano	10.1039/c6en00391e	No	No	No	TiO2 M3 (20% Anatase mixed with 80% rutile)	TiO2	NA	NA	mixture	17	NA	none	Spherical		-10.5	387	No	Crustacean	Daphnia magna	Water Flea	filter feeder	Aqueous	NA	NA	Static	Reconstituted water (SM7)	Lab	Dark		10	1	Yes			48 h	48	Acute	BCF	Dry	Whole organism	Ti	ICP-MS	Yes	1418		1418
	Lu	2017	Environmental Science: Nano	10.1039/c6en00391e	No	No	No	TiO2 R-S rutile	TiO2	NA	NA	rutile	18	NA	none	Spherical		-6.29	465	No	Crustacean	Daphnia magna	Water Flea	filter feeder	Aqueous	NA	NA	Static	Reconstituted water (SM7)	Lab	UV		10	1	Yes			48 h	48	Acute	BCF	Dry	Whole organism	Ti	ICP-MS	Yes	2272		2272
	Lu	2017	Environmental Science: Nano	10.1039/c6en00391e	No	No	No	TiO2 R-S rutile	TiO2	NA	NA	rutile	18	NA	none	Spherical		-6.29	465	No	Crustacean	Daphnia magna	Water Flea	filter feeder	Aqueous	NA	NA	Static	Reconstituted water (SM7)	Lab	non-UV		10	1	Yes			48 h	48	Acute	BCF	Dry	Whole organism	Ti	ICP-MS	Yes	1802		1802
	Lu	2017	Environmental Science: Nano	10.1039/c6en00391e	No	No	No	TiO2 R-S rutile	TiO2	NA	NA	rutile	18	NA	none	Spherical		-6.29	465	No	Crustacean	Daphnia magna	Water Flea	filter feeder	Aqueous	NA	NA	Static	Reconstituted water (SM7)	Lab	Dark		10	1	Yes			48 h	48	Acute	BCF	Dry	Whole organism	Ti	ICP-MS	Yes	1559		1559
																																			Yes
	Abd El-Atti	2019	Egyptian Journal of Auatic Research	10.1016/j.ejar.2019.01.001	No	No	No	TiO2 NPs	TiO2	Lab Chemical Trading Co.	>99%	rutile	55	NA	none	Spherical		NA	NA	No	Crustacean	Procambarus clarkii	Red swamp crayfish	predator	Aqueous with uncontaminated diet	Carrot and minced meat	NA							25				7 days	168	Chronic	BCF	Dry	Organ		ICP-OES	No
	Abd El-Atti	2019	Egyptian Journal of Auatic Research	10.1016/j.ejar.2019.01.001	No	No	No	TiO2 NPs	TiO2	Lab Chemical Trading Co.	>99%	rutile	55	NA	none	Spherical		NA	NA	No	Crustacean	Procambarus clarkii	Red swamp crayfish	predator	Aqueous with uncontaminated diet	Carrot and minced meat	NA							125				7 days	168	Chronic	BCF	Dry	Organ		ICP-OES	No
	Abd El-Atti	2019	Egyptian Journal of Auatic Research	10.1016/j.ejar.2019.01.001	No	No	No	TiO2 NPs	TiO2	Lab Chemical Trading Co.	>99%	rutile	55	NA	none	Spherical		NA	NA	No	Crustacean	Procambarus clarkii	Red swamp crayfish	predator	Aqueous with uncontaminated diet	Carrot and minced meat	NA							250				7 days	168	Chronic	BCF	Dry	Organ		ICP-OES	No
	Abd El-Atti	2019	Egyptian Journal of Auatic Research	10.1016/j.ejar.2019.01.001	No	No	No	TiO2 NPs	TiO2	Lab Chemical Trading Co.	>99%	rutile	55	NA	none	Spherical		NA	NA	No	Crustacean	Procambarus clarkii	Red swamp crayfish	predator	Aqueous with uncontaminated diet	Carrot and minced meat	NA							25				14 days	336	Chronic	BCF	Dry	Organ		ICP-OES	No
	Abd El-Atti	2019	Egyptian Journal of Auatic Research	10.1016/j.ejar.2019.01.001	No	No	No	TiO2 NPs	TiO2	Lab Chemical Trading Co.	>99%	rutile	55	NA	none	Spherical		NA	NA	No	Crustacean	Procambarus clarkii	Red swamp crayfish	predator	Aqueous with uncontaminated diet	Carrot and minced meat	NA							125				14 days	336	Chronic	BCF	Dry	Organ		ICP-OES	No
	Abd El-Atti	2019	Egyptian Journal of Auatic Research	10.1016/j.ejar.2019.01.001	No	No	No	TiO2 NPs	TiO2	Lab Chemical Trading Co.	>99%	rutile	55	NA	none	Spherical		NA	NA	No	Crustacean	Procambarus clarkii	Red swamp crayfish	predator	Aqueous with uncontaminated diet	Carrot and minced meat	NA							250				14 days	336	Chronic	BCF	Dry	Organ		ICP-OES	No
	Abd El-Atti	2019	Egyptian Journal of Auatic Research	10.1016/j.ejar.2019.01.001	No	No	No	TiO2 NPs	TiO2	Lab Chemical Trading Co.	>99%	rutile	55	NA	none	Spherical		NA	NA	No	Crustacean	Procambarus clarkii	Red swamp crayfish	predator	Aqueous with uncontaminated diet	Carrot and minced meat	NA							25				21 days	504	Chronic	BCF	Dry	Organ		ICP-OES	No
	Abd El-Atti	2019	Egyptian Journal of Auatic Research	10.1016/j.ejar.2019.01.001	No	No	No	TiO2 NPs	TiO2	Lab Chemical Trading Co.	>99%	rutile	55	NA	none	Spherical		NA	NA	No	Crustacean	Procambarus clarkii	Red swamp crayfish	predator	Aqueous with uncontaminated diet	Carrot and minced meat	NA							125				21 days	504	Chronic	BCF	Dry	Organ		ICP-OES	No
	Abd El-Atti	2019	Egyptian Journal of Auatic Research	10.1016/j.ejar.2019.01.001	No	No	No	TiO2 NPs	TiO2	Lab Chemical Trading Co.	>99%	rutile	55	NA	none	Spherical		NA	NA	No	Crustacean	Procambarus clarkii	Red swamp crayfish	predator	Aqueous with uncontaminated diet	Carrot and minced meat	NA							250				21 days	504	Chronic	BCF	Dry	Organ		ICP-OES	No
	Abd El-Atti	2019	Egyptian Journal of Auatic Research	10.1016/j.ejar.2019.01.001	No	No	No	TiO2 NPs	TiO2	Lab Chemical Trading Co.	>99%	rutile	55	NA	none	Spherical		NA	NA	No	Crustacean	Procambarus clarkii	Red swamp crayfish	predator	Aqueous with uncontaminated diet	Carrot and minced meat	NA							25				28 days	672	Chronic	BCF	Dry	Organ		ICP-OES	No
	Abd El-Atti	2019	Egyptian Journal of Auatic Research	10.1016/j.ejar.2019.01.001	No	No	No	TiO2 NPs	TiO2	Lab Chemical Trading Co.	>99%	rutile	55	NA	none	Spherical		NA	NA	No	Crustacean	Procambarus clarkii	Red swamp crayfish	predator	Aqueous with uncontaminated diet	Carrot and minced meat	NA							125				28 days	672	Chronic	BCF	Dry	Organ		ICP-OES	No
	Abd El-Atti	2019	Egyptian Journal of Auatic Research	10.1016/j.ejar.2019.01.001	No	No	No	TiO2 NPs	TiO2	Lab Chemical Trading Co.	>99%	rutile	55	NA	none	Spherical		NA	NA	No	Crustacean	Procambarus clarkii	Red swamp crayfish	predator	Aqueous with uncontaminated diet	Carrot and minced meat	NA							250				28 days	672	Chronic	BCF	Dry	Organ		ICP-OES	No
																																			Yes
	Skjolding	2014	Ecotoxicology	10.1007/s10646-014-1259-x	No	Yes	Yes	Au NP	Au	University of Alberta	NA	NA	10	NA	none	Spherical	exposure medium	-16	229	No	Crustacean	Daphnia magna	Water Flea	filter feeder	Aqueous	NA	NA		Reconstituted water (SM7)	Lab				0.5	Yes			24 h	24	Acute	BCF	Dry	Whole organism	Au	ICP-OES	Yes	30000		60000
	Skjolding	2014	Ecotoxicology	10.1007/s10646-014-1259-x	No	Yes	Yes	Au NP	Au	University of Alberta	NA	NA	30	NA	none	Spherical	exposure medium	-13	279	No	Crustacean	Daphnia magna	Water Flea	filter feeder	Aqueous	NA	NA		Reconstituted water (SM7)	Lab				0.5	Yes			24 h	24	Acute	BCF	Dry	Whole organism	Au	ICP-OES	Yes	1800		3600
	Skjolding	2014	Ecotoxicology	10.1007/s10646-014-1259-x	No	Yes	Yes	Au NP	Au	University of Alberta	NA	NA	10	NA	none	Spherical	exposure medium	-14	188	No	Crustacean	Daphnia magna	Water Flea	filter feeder	Aqueous	NA	NA		Reconstituted water (SM7)	Lab				0.5	Yes			24 h	24	Acute	BCF	Dry	Whole organism	Au	ICP-OES	Yes	17900		35800
	Skjolding	2014	Ecotoxicology	10.1007/s10646-014-1259-x	No	Yes	Yes	Au NP	Au	University of Alberta	NA	NA	30	NA	none	Spherical	exposure medium	-16	328	No	Crustacean	Daphnia magna	Water Flea	filter feeder	Aqueous	NA	NA		Reconstituted water (SM7)	Lab				0.5	Yes			24 h	24	Acute	BCF	Dry	Whole organism	Au	ICP-OES	Yes	8000		16000
																																			Yes
	Lee	2015	Environmental Pollution	10.1016/j.envpol.2015.02.021	Yes	No	No	Au NPs	Au	SIGMA-ALDRICH	NA	NA	10	NA	none	Spherical	exposure medium	NA	129	No	Crustacean	Daphnia magna	Water Flea	filter feeder	Dietary	washed algae exposed to Au for 48 h	Chlamydomonas reinhardtii		Reconstituted water	Lab	non-UV	7.1						24 h	24	Acute	BMF	Dry	Whole organism	Au	ICP-AES	Yes	44.5
	Lee	2015	Environmental Pollution	10.1016/j.envpol.2015.02.021	Yes	No	No	Au NPs	Au	SIGMA-ALDRICH	NA	NA	10	NA	none	Spherical	exposure medium	NA	129	No	Crustacean	Daphnia magna	Water Flea	filter feeder	Dietary	washed algae exposed to Au for 48 h	Euglena gracilis		Reconstituted water	Lab	non-UV	7.1						24 h	24	Acute	BMF	Dry	Whole organism	Au	ICP-AES	Yes	76.23
																																			Yes
	Baudrimount	2018	Environmental Science and Pollution Research	10.1007/s11356-017-8400-3	Yes	No	No	Au NPs+	Au	NA	NA	NA	10	NA	none	Sphere		NA	NA	No	Crustacean	Gammarus fossarum		shredder	Dietary	biofilm exposed o 4.56 mg/L	NA		Reconstituted water	Lab			17					7 days	168	Acute	BMF	Dry	Whole organism	Au			1.35
	Baudrimount	2018	Environmental Science and Pollution Research	10.1007/s11356-017-8400-3	Yes	No	No	Au NPs+	Au	NA	NA	NA	10	NA	none	Sphere		NA	NA	No	Crustacean	Gammarus fossarum		shredder	Dietary	biofilm exposed to 45.6 mg/L	NA		Reconstituted water	Lab			17					7 days	168	Acute	BMF	Dry	Whole organism	Au			68.4
																																			Yes
	Hudson	2019	Bulletin of Environmental Contamination and Toxicology	10.1007/s00128-019-02620-2	Yes	No	No	Au NPs	Au	NA	NA	NA	28 & 15	NA	none	Spherical		NA	NA	No	Molluscs	Lymnea stagnalis	Great pond snail	scraper	Dietary	periphyton exposed to 0.1 mg/L	NA		Freshwater	Lab	non-UV	7						5 days	120	Acute	BMF	Dry	Whole organism	Au	ICP-MS	No	1.48
	Hudson	2019	Bulletin of Environmental Contamination and Toxicology	10.1007/s00128-019-02620-2	Yes	No	No	Au NPs	Au	NA	NA	NA	28 & 15	NA	none	Spherical		NA	NA	No	Molluscs	Lymnea stagnalis	Great pond snail	scraper	Dietary	periphyton exposed to 0.5 mg/L	NA		Freshwater	Lab	non-UV	8.3						5 days	120	Acute	BMF	Dry	Whole organism	Au	ICP-MS	No	2.1
	Hudson	2019	Bulletin of Environmental Contamination and Toxicology	10.1007/s00128-019-02620-2	Yes	No	No	Au NPs	Au	NA	NA	NA	28 & 15	NA	none	Spherical		NA	NA	No	Molluscs	Lymnea stagnalis	Great pond snail	scraper	Dietary	periphyton exposed to 0.1 mg/L	NA		Freshwater	Lab	non-UV	7						5 days	120	Acute	BMF	Dry	Whole organism	Au	ICP-MS	No	0.66
	Hudson	2019	Bulletin of Environmental Contamination and Toxicology	10.1007/s00128-019-02620-2	Yes	No	No	Au NPs	Au	NA	NA	NA	28 & 15	NA	none	Spherical		NA	NA	No	Molluscs	Lymnea stagnalis	Great pond snail	scraper	Dietary	periphyton exposed to 0.5 mg/L	NA		Freshwater	Lab	non-UV	8.3						5 days	120	Acute	BMF	Dry	Whole organism	Au	ICP-MS	No	1.26
																																			Yes
	Wray	2015	Environmental Toxicology and Chemistry	10.1002/etc.2881	No	No	No	Au NPs	Au	NA	NA	NA	5.67	NA	Citrate	Spherical	exposure medium	-40	13	No	Crustacean	Daphnia magna	Water Flea	filter feeder	Aqueous	NA	NA		Reconstituted water	Lab	non-UV				Yes			24 h	24	Acute	BCF	Dry	Whole organism	Au	ICP-MS	Yes			1754.27
	Wray	2015	Environmental Toxicology and Chemistry	10.1002/etc.2881	No	No	No	Au NPs	Au	NA	NA	NA	21.25	NA	Citrate	Spherical	exposure medium	-35	22	No	Crustacean	Daphnia magna	Water Flea	filter feeder	Aqueous	NA	NA		Reconstituted water	Lab	non-UV				Yes			24 h	24	Acute	BCF	Dry	Whole organism	Au	ICP-MS	Yes			1505.43
	Wray	2015	Environmental Toxicology and Chemistry	10.1002/etc.2881	No	No	No	Au NPs	Au	NA	NA	NA	30.64	NA	Citrate	Spherical	exposure medium	-39	33	No	Crustacean	Daphnia magna	Water Flea	filter feeder	Aqueous	NA	NA		Reconstituted water	Lab	non-UV				Yes			24 h	24	Acute	BCF	Dry	Whole organism	Au	ICP-MS	Yes			2392.86
	Wray	2015	Environmental Toxicology and Chemistry	10.1002/etc.2881	No	No	No	Au NPs	Au	NA	NA	NA	17.82	58.08	Poly(acrylic acid)	Rod		NA	NA	No	Crustacean	Daphnia magna	Water Flea	filter feeder	Aqueous	NA	NA		Reconstituted water	Lab	non-UV				Yes			24 h	24	Acute	BCF	Dry	Whole organism	Au	ICP-MS	Yes			763.547
	Wray	2015	Environmental Toxicology and Chemistry	10.1002/etc.2881	No	No	No	Au NPs	Au	NA	NA	NA	17.82	58.08	Poly(allylamine hydrochloride)	Rod		NA	NA	No	Crustacean	Daphnia magna	Water Flea	filter feeder	Aqueous	NA	NA		Reconstituted water	Lab	non-UV				Yes			24 h	24	Acute	BCF	Dry	Whole organism	Au	ICP-MS	Yes			17658.2
																																			Yes
	Gray	2013	Environmental Science and Technology	10.1021/es403558c	No	No	No	Au ENPs	Au	nanoComposix	NA	NA	100	NA	polyvinylpyrrolidone (PVP)	Spherical	exposure medium	NA	106	No	Crustacean	Daphnia magna	Water Flea	filter feeder	Aqueous	NA	NA		Reconstituted water	Lab	non-UV			0.098	Yes	0.094	0.08	48 h	48	Acute	BCF	Dry	Whole organism	Au	spICP-MS	Yes	7.6625		78.1888
																																			Yes
	Mehennaoui	2018	Science of the Total Environment	10.1016/j.scitotenv.2018.06.208	No	No	Yes	Au NPs	Au	nanoComposix	NA	NA	20	NA	Citrate	Spherical	Milli-Q water	NA	21	No	Crustacean	Gammarus fossarum		shredder	Aqueous	NA	NA		Reconstituted water	Lab	non-UV			0.001	Yes	0.00217		72 h	72	Acute	BCF	Dry	Whole organism	Au	ICP-MS	Yes	0.1		100
	Mehennaoui	2018	Science of the Total Environment	10.1016/j.scitotenv.2018.06.208	No	No	Yes	Au NPs	Au	nanoComposix	NA	NA	20	NA	Citrate	Spherical	Milli-Q water	NA	21	No	Crustacean	Gammarus fossarum		shredder	Aqueous	NA	NA		Reconstituted water	Lab	non-UV			0.005	Yes	0.00451		72 h	72	Acute	BCF	Dry	Whole organism	Au	ICP-MS	Yes	1		200
	Mehennaoui	2018	Science of the Total Environment	10.1016/j.scitotenv.2018.06.208	No	No	Yes	Au NPs	Au	nanoComposix	NA	NA	20	NA	Citrate	Spherical	Milli-Q water	NA	21	No	Crustacean	Gammarus fossarum		shredder	Aqueous	NA	NA		Reconstituted water	Lab	non-UV			0.01	Yes	0.00931		72 h	72	Acute	BCF	Dry	Whole organism	Au	ICP-MS	Yes	2.8		280
	Mehennaoui	2018	Science of the Total Environment	10.1016/j.scitotenv.2018.06.208	No	No	Yes	Au NPs	Au	nanoComposix	NA	NA	20	NA	Citrate	Spherical	Milli-Q water	NA	21	No	Crustacean	Gammarus fossarum		shredder	Aqueous	NA	NA		Reconstituted water	Lab	non-UV			0.025	Yes	0.01922		72 h	72	Acute	BCF	Dry	Whole organism	Au	ICP-MS	Yes	5.3		212
	Mehennaoui	2018	Science of the Total Environment	10.1016/j.scitotenv.2018.06.208	No	No	Yes	Au NPs	Au	nanoComposix	NA	NA	20	NA	Citrate	Spherical	Milli-Q water	NA	21	No	Crustacean	Gammarus fossarum		shredder	Aqueous	NA	NA		Reconstituted water	Lab	non-UV			0.05	Yes	0.03764		72 h	72	Acute	BCF	Dry	Whole organism	Au	ICP-MS	Yes	20.8		416
	Mehennaoui	2018	Science of the Total Environment	10.1016/j.scitotenv.2018.06.208	No	No	Yes	Au NPs	Au	nanoComposix	NA	NA	20	NA	Polyethylene glyco	Spherical	Milli-Q water	NA	33	No	Crustacean	Gammarus fossarum		shredder	Aqueous	NA	NA		Reconstituted water	Lab	non-UV			0.001	Yes	0.00058		72 h	72	Acute	BCF	Dry	Whole organism	Au	ICP-MS	Yes	0		0
	Mehennaoui	2018	Science of the Total Environment	10.1016/j.scitotenv.2018.06.208	No	No	Yes	Au NPs	Au	nanoComposix	NA	NA	20	NA	Polyethylene glyco	Spherical	Milli-Q water	NA	33	No	Crustacean	Gammarus fossarum		shredder	Aqueous	NA	NA		Reconstituted water	Lab	non-UV			0.005	Yes	0.00268		72 h	72	Acute	BCF	Dry	Whole organism	Au	ICP-MS	Yes	0		0
	Mehennaoui	2018	Science of the Total Environment	10.1016/j.scitotenv.2018.06.208	No	No	Yes	Au NPs	Au	nanoComposix	NA	NA	20	NA	Polyethylene glyco	Spherical	Milli-Q water	NA	33	No	Crustacean	Gammarus fossarum		shredder	Aqueous	NA	NA		Reconstituted water	Lab	non-UV			0.01	Yes	0.00572		72 h	72	Acute	BCF	Dry	Whole organism	Au	ICP-MS	Yes	0.1		10
	Mehennaoui	2018	Science of the Total Environment	10.1016/j.scitotenv.2018.06.208	No	No	Yes	Au NPs	Au	nanoComposix	NA	NA	20	NA	Polyethylene glyco	Spherical	Milli-Q water	NA	33	No	Crustacean	Gammarus fossarum		shredder	Aqueous	NA	NA		Reconstituted water	Lab	non-UV			0.025	Yes	0.01562		72 h	72	Acute	BCF	Dry	Whole organism	Au	ICP-MS	Yes	0.1		4
	Mehennaoui	2018	Science of the Total Environment	10.1016/j.scitotenv.2018.06.208	No	No	Yes	Au NPs	Au	nanoComposix	NA	NA	20	NA	Polyethylene glyco	Spherical	Milli-Q water	NA	33	No	Crustacean	Gammarus fossarum		shredder	Aqueous	NA	NA		Reconstituted water	Lab	non-UV			0.05	Yes	0.03483		72 h	72	Acute	BCF	Dry	Whole organism	Au	ICP-MS	Yes	0.3		6
	Mehennaoui	2018	Science of the Total Environment	10.1016/j.scitotenv.2018.06.208	No	No	Yes	Au NPs	Au	nanoComposix	NA	NA	40	NA	Citrate	Spherical	Milli-Q water	NA	35	No	Crustacean	Gammarus fossarum		shredder	Aqueous	NA	NA		Reconstituted water	Lab	non-UV			0.001	Yes	0.00259		72 h	72	Acute	BCF	Dry	Whole organism	Au	ICP-MS	Yes	0.1		100
	Mehennaoui	2018	Science of the Total Environment	10.1016/j.scitotenv.2018.06.208	No	No	Yes	Au NPs	Au	nanoComposix	NA	NA	40	NA	Citrate	Spherical	Milli-Q water	NA	35	No	Crustacean	Gammarus fossarum		shredder	Aqueous	NA	NA		Reconstituted water	Lab	non-UV			0.005	Yes	0.0056		72 h	72	Acute	BCF	Dry	Whole organism	Au	ICP-MS	Yes	0.9		180
	Mehennaoui	2018	Science of the Total Environment	10.1016/j.scitotenv.2018.06.208	No	No	Yes	Au NPs	Au	nanoComposix	NA	NA	40	NA	Citrate	Spherical	Milli-Q water	NA	35	No	Crustacean	Gammarus fossarum		shredder	Aqueous	NA	NA		Reconstituted water	Lab	non-UV			0.01	Yes	0.01181		72 h	72	Acute	BCF	Dry	Whole organism	Au	ICP-MS	Yes	2.7		270
	Mehennaoui	2018	Science of the Total Environment	10.1016/j.scitotenv.2018.06.208	No	No	Yes	Au NPs	Au	nanoComposix	NA	NA	40	NA	Citrate	Spherical	Milli-Q water	NA	35	No	Crustacean	Gammarus fossarum		shredder	Aqueous	NA	NA		Reconstituted water	Lab	non-UV			0.025	Yes	0.02423		72 h	72	Acute	BCF	Dry	Whole organism	Au	ICP-MS	Yes	6.8		272
	Mehennaoui	2018	Science of the Total Environment	10.1016/j.scitotenv.2018.06.208	No	No	Yes	Au NPs	Au	nanoComposix	NA	NA	40	NA	Citrate	Spherical	Milli-Q water	NA	35	No	Crustacean	Gammarus fossarum		shredder	Aqueous	NA	NA		Reconstituted water	Lab	non-UV			0.05	Yes	0.04882		72 h	72	Acute	BCF	Dry	Whole organism	Au	ICP-MS	Yes	14.5		290
	Mehennaoui	2018	Science of the Total Environment	10.1016/j.scitotenv.2018.06.208	No	No	Yes	Au NPs	Au	nanoComposix	NA	NA	40	NA	Polyethylene glyco	Spherical	Milli-Q water	NA	55	No	Crustacean	Gammarus fossarum		shredder	Aqueous	NA	NA		Reconstituted water	Lab	non-UV			0.001	Yes	0.0009		72 h	72	Acute	BCF	Dry	Whole organism	Au	ICP-MS	Yes	0		0
	Mehennaoui	2018	Science of the Total Environment	10.1016/j.scitotenv.2018.06.208	No	No	Yes	Au NPs	Au	nanoComposix	NA	NA	40	NA	Polyethylene glyco	Spherical	Milli-Q water	NA	55	No	Crustacean	Gammarus fossarum		shredder	Aqueous	NA	NA		Reconstituted water	Lab	non-UV			0.005	Yes	0.00332		72 h	72	Acute	BCF	Dry	Whole organism	Au	ICP-MS	Yes	0		0
	Mehennaoui	2018	Science of the Total Environment	10.1016/j.scitotenv.2018.06.208	No	No	Yes	Au NPs	Au	nanoComposix	NA	NA	40	NA	Polyethylene glyco	Spherical	Milli-Q water	NA	55	No	Crustacean	Gammarus fossarum		shredder	Aqueous	NA	NA		Reconstituted water	Lab	non-UV			0.01	Yes	0.00647		72 h	72	Acute	BCF	Dry	Whole organism	Au	ICP-MS	Yes	0.1		10
	Mehennaoui	2018	Science of the Total Environment	10.1016/j.scitotenv.2018.06.208	No	No	Yes	Au NPs	Au	nanoComposix	NA	NA	40	NA	Polyethylene glyco	Spherical	Milli-Q water	NA	55	No	Crustacean	Gammarus fossarum		shredder	Aqueous	NA	NA		Reconstituted water	Lab	non-UV			0.025	Yes	0.01767		72 h	72	Acute	BCF	Dry	Whole organism	Au	ICP-MS	Yes	0.1		4
	Mehennaoui	2018	Science of the Total Environment	10.1016/j.scitotenv.2018.06.208	No	No	Yes	Au NPs	Au	nanoComposix	NA	NA	40	NA	Polyethylene glyco	Spherical	Milli-Q water	NA	55	No	Crustacean	Gammarus fossarum		shredder	Aqueous	NA	NA		Reconstituted water	Lab	non-UV			0.05	Yes	0.03568		72 h	72	Acute	BCF	Dry	Whole organism	Au	ICP-MS	Yes	0.3		6
	Mehennaoui	2018	Science of the Total Environment	10.1016/j.scitotenv.2018.06.208	No	No	Yes	Au NPs	Au	nanoComposix	NA	NA	80	NA	Citrate	Spherical	Milli-Q water	NA	74	No	Crustacean	Gammarus fossarum		shredder	Aqueous	NA	NA		Reconstituted water	Lab	non-UV			0.001	Yes	0.00347		72 h	72	Acute	BCF	Dry	Whole organism	Au	ICP-MS	Yes	0.3		300
	Mehennaoui	2018	Science of the Total Environment	10.1016/j.scitotenv.2018.06.208	No	No	Yes	Au NPs	Au	nanoComposix	NA	NA	80	NA	Citrate	Spherical	Milli-Q water	NA	74	No	Crustacean	Gammarus fossarum		shredder	Aqueous	NA	NA		Reconstituted water	Lab	non-UV			0.005	Yes	0.00703		72 h	72	Acute	BCF	Dry	Whole organism	Au	ICP-MS	Yes	1.6		320
	Mehennaoui	2018	Science of the Total Environment	10.1016/j.scitotenv.2018.06.208	No	No	Yes	Au NPs	Au	nanoComposix	NA	NA	80	NA	Citrate	Spherical	Milli-Q water	NA	74	No	Crustacean	Gammarus fossarum		shredder	Aqueous	NA	NA		Reconstituted water	Lab	non-UV			0.01	Yes	0.0145		72 h	72	Acute	BCF	Dry	Whole organism	Au	ICP-MS	Yes	3.3		330
	Mehennaoui	2018	Science of the Total Environment	10.1016/j.scitotenv.2018.06.208	No	No	Yes	Au NPs	Au	nanoComposix	NA	NA	80	NA	Citrate	Spherical	Milli-Q water	NA	74	No	Crustacean	Gammarus fossarum		shredder	Aqueous	NA	NA		Reconstituted water	Lab	non-UV			0.025	Yes	0.02913		72 h	72	Acute	BCF	Dry	Whole organism	Au	ICP-MS	Yes	8		320
	Mehennaoui	2018	Science of the Total Environment	10.1016/j.scitotenv.2018.06.208	No	No	Yes	Au NPs	Au	nanoComposix	NA	NA	80	NA	Citrate	Spherical	Milli-Q water	NA	74	No	Crustacean	Gammarus fossarum		shredder	Aqueous	NA	NA		Reconstituted water	Lab	non-UV			0.05	Yes	0.05102		72 h	72	Acute	BCF	Dry	Whole organism	Au	ICP-MS	Yes	16.8		336
	Mehennaoui	2018	Science of the Total Environment	10.1016/j.scitotenv.2018.06.208	No	No	Yes	Au NPs	Au	nanoComposix	NA	NA	80	NA	Polyethylene glyco	Spherical	Milli-Q water	NA	90	No	Crustacean	Gammarus fossarum		shredder	Aqueous	NA	NA		Reconstituted water	Lab	non-UV			0.001	Yes	0.00063		72 h	72	Acute	BCF	Dry	Whole organism	Au	ICP-MS	Yes	0		0
	Mehennaoui	2018	Science of the Total Environment	10.1016/j.scitotenv.2018.06.208	No	No	Yes	Au NPs	Au	nanoComposix	NA	NA	80	NA	Polyethylene glyco	Spherical	Milli-Q water	NA	90	No	Crustacean	Gammarus fossarum		shredder	Aqueous	NA	NA		Reconstituted water	Lab	non-UV			0.005	Yes	0.00304		72 h	72	Acute	BCF	Dry	Whole organism	Au	ICP-MS	Yes	0.3		60
	Mehennaoui	2018	Science of the Total Environment	10.1016/j.scitotenv.2018.06.208	No	No	Yes	Au NPs	Au	nanoComposix	NA	NA	80	NA	Polyethylene glyco	Spherical	Milli-Q water	NA	90	No	Crustacean	Gammarus fossarum		shredder	Aqueous	NA	NA		Reconstituted water	Lab	non-UV			0.01	Yes	0.00596		72 h	72	Acute	BCF	Dry	Whole organism	Au	ICP-MS	Yes	0.4		40
	Mehennaoui	2018	Science of the Total Environment	10.1016/j.scitotenv.2018.06.208	No	No	Yes	Au NPs	Au	nanoComposix	NA	NA	80	NA	Polyethylene glyco	Spherical	Milli-Q water	NA	90	No	Crustacean	Gammarus fossarum		shredder	Aqueous	NA	NA		Reconstituted water	Lab	non-UV			0.025	Yes	0.01615		72 h	72	Acute	BCF	Dry	Whole organism	Au	ICP-MS	Yes	1		40
	Mehennaoui	2018	Science of the Total Environment	10.1016/j.scitotenv.2018.06.208	No	No	Yes	Au NPs	Au	nanoComposix	NA	NA	80	NA	Polyethylene glyco	Spherical	Milli-Q water	NA	90	No	Crustacean	Gammarus fossarum		shredder	Aqueous	NA	NA		Reconstituted water	Lab	non-UV			0.05	Yes	0.03174		72 h	72	Acute	BCF	Dry	Whole organism	Au	ICP-MS	Yes	2.2		44
																																			Yes
	Cano	2017	Enviromental Toxicology and Chemistry	10.1002/etc.3754	No	No	Yes	MWCNTs	CNTs	Cheap- tubes	>95%	NA	11.5	30000	none	Fibre		NA	NA	No	Crustacean	Daphnia magna	Water Flea	filter feeder	Aqueous	NA	NA		Freshwater	Lab	non-UV		60	0.1	Yes		0.08	24 h	24	Acute	BCF	Wet	Whole organism	MWCNT	microwave-induced heating technique	Yes	2.625	0.21	26.25
	Cano	2017	Enviromental Toxicology and Chemistry	10.1002/etc.3754	No	No	Yes	MWCNTs	CNTs	Cheap- tubes	>95%	NA	11.5	30000	none	Fibre		NA	NA	No	Crustacean	Daphnia magna	Water Flea	filter feeder	Aqueous	NA	NA		Freshwater	Lab	non-UV		60	0.1	Yes		0.08	24 h	24	Acute	BCF	Wet	Whole organism	MWCNT	microwave-induced heating technique	Yes	2.625	0.21	26.25
	Cano	2017	Enviromental Toxicology and Chemistry	10.1002/etc.3754	No	No	Yes	MWCNTs	CNTs	Cheap- tubes	>95%	NA	25	30000	none	Fibre		NA	NA	No	Crustacean	Daphnia magna	Water Flea	filter feeder	Aqueous	NA	NA		Freshwater	Lab	non-UV		60	0.1	Yes		0.08	24 h	24	Acute	BCF	Wet	Whole organism	MWCNT	microwave-induced heating technique	Yes	2.625	0.21	26.25
	Cano	2017	Enviromental Toxicology and Chemistry	10.1002/etc.3754	No	No	Yes	MWCNTs	CNTs	Cheap- tubes	>95%	NA	25	30000	none	Fibre		NA	NA	No	Crustacean	Daphnia magna	Water Flea	filter feeder	Aqueous	NA	NA		Freshwater	Lab	non-UV		60	0.1	Yes		0.08	24 h	24	Acute	BCF	Wet	Whole organism	MWCNT	microwave-induced heating technique	Yes	3.375	0.27	33.75
																																			Yes
	Petersen	2009	Environmental Science and Technology	10.1021/es8029363	No	Yes	No	carbon-14 MWNTs	CNTs	NA	0.999	NA	50	407	none	Fibre		NA	NA	No	Crustacean	Daphnia magna	Water Flea	filter feeder	Aqueous	NA	NA		Reconstituted water	Lab	non-UV		10	0.04	Yes			48 h	48	Acute	BCF	Dry	Whole organism	MWNT	liquid scintillation counting	No	8640		216000
	Petersen	2009	Environmental Science and Technology	10.1021/es8029363	No	Yes	No	carbon-14 MWNTs	CNTs	NA	0.999	NA	50	407	none	Fibre		NA	NA	No	Crustacean	Daphnia magna	Water Flea	filter feeder	Aqueous	NA	NA		Reconstituted water	Lab	non-UV		10	0.1	Yes			48 h	48	Acute	BCF	Dry	Whole organism	MWNT	liquid scintillation counting	No	35660		356600
	Petersen	2009	Environmental Science and Technology	10.1021/es8029363	No	Yes	No	carbon-14 MWNTs	CNTs	NA	0.999	NA	50	407	none	Fibre		NA	NA	No	Crustacean	Daphnia magna	Water Flea	filter feeder	Aqueous	NA	NA		Reconstituted water	Lab	non-UV		10	0.4	Yes			48 h	48	Acute	BCF	Dry	Whole organism	MWNT	liquid scintillation counting	No	63240		158100
																																			Yes
	Petersen	2011	Environmental Science and Technology	10.1021/es1030239	No	Yes	No	MWNT-PEI	CNTs	NA	NA	NA	NA	NA	polyethyleneimine	Fibre		34.6	NA	No	Crustacean	Daphnia magna	Water Flea	filter feeder	Aqueous	NA	NA		Reconstituted water	Lab	non-UV			0.025	Yes	0.049		48 h	48	Acute	BCF	Dry	Whole organism			Yes	950		38000
	Petersen	2011	Environmental Science and Technology	10.1021/es1030239	No	Yes	No	MWNT-PEI-Ac	CNTs	NA	NA	NA	NA	NA	PEI + Ac denotes acetyl groups	Fibre		-0.756	NA	No	Crustacean	Daphnia magna	Water Flea	filter feeder	Aqueous	NA	NA		Reconstituted water	Lab	non-UV			0.025	Yes	0.056		48 h	48	Acute	BCF	Dry	Whole organism			Yes	2590		103600
	Petersen	2011	Environmental Science and Technology	10.1021/es1030239	No	Yes	No	MWNT-PEI-Suc	CNTs	NA	NA	NA	NA	NA	PEI + Suc denotes succinamic acid groups	Fibre		-20.6	NA	No	Crustacean	Daphnia magna	Water Flea	filter feeder	Aqueous	NA	NA		Reconstituted water	Lab	non-UV			0.025	Yes	0.053		48 h	48	Acute	BCF	Dry	Whole organism			Yes	800		32000
	Petersen	2011	Environmental Science and Technology	10.1021/es1030239	No	Yes	No	3:1 MWNT	CNTs	NA	NA	NA	NA	NA	HNO3/H2SO4 (v/v ) 3:1	Fibre		-45.6	NA	No	Crustacean	Daphnia magna	Water Flea	filter feeder	Aqueous	NA	NA		Reconstituted water	Lab	non-UV			0.025	Yes	0.025		48 h	48	Acute	BCF	Dry	Whole organism			Yes	1090		43600
	Petersen	2011	Environmental Science and Technology	10.1021/es1030239	No	Yes	No	MWNT-PEI	CNTs	NA	NA	NA	NA	NA	polyethyleneimine	Fibre		NA	NA	No	Crustacean	Daphnia magna	Water Flea	filter feeder	Aqueous	NA	NA		Reconstituted water	Lab	non-UV			0.25	Yes	0.35		48 h	48	Acute	BCF	Dry	Whole organism			Yes	7190		28760
	Petersen	2011	Environmental Science and Technology	10.1021/es1030239	No	Yes	No	MWNT-PEI-Ac	CNTs	NA	NA	NA	NA	NA	PEI + Ac denotes acetyl groups	Fibre		NA	NA	No	Crustacean	Daphnia magna	Water Flea	filter feeder	Aqueous	NA	NA		Reconstituted water	Lab	non-UV			0.25	Yes	0.256		48 h	48	Acute	BCF	Dry	Whole organism			Yes	4300		17200
	Petersen	2011	Environmental Science and Technology	10.1021/es1030239	No	Yes	No	MWNT-PEI-Suc	CNTs	NA	NA	NA	NA	NA	PEI + Suc denotes succinamic acid groups	Fibre		NA	NA	No	Crustacean	Daphnia magna	Water Flea	filter feeder	Aqueous	NA	NA		Reconstituted water	Lab	non-UV			0.25	Yes	0.361		48 h	48	Acute	BCF	Dry	Whole organism			Yes	2400		9600
	Petersen	2011	Environmental Science and Technology	10.1021/es1030239	No	Yes	No	3:1 MWNT	CNTs	NA	NA	NA	NA	NA	HNO3/H2SO4 (v/v ) 3:1	Fibre		NA	NA	No	Crustacean	Daphnia magna	Water Flea	filter feeder	Aqueous	NA	NA		Reconstituted water	Lab	non-UV			0.25	Yes	0.2		48 h	48	Acute	BCF	Dry	Whole organism			Yes	11790		47160
	Petersen	2011	Environmental Science and Technology	10.1021/es1030239	No	Yes	No	MWNT-PEI-Ac	CNTs	NA	NA	NA	NA	NA	PEI + Ac denotes acetyl groups	Fibre		NA	NA	No	Crustacean	Daphnia magna	Water Flea	filter feeder	Aqueous	NA	NA		Reconstituted water	Lab	non-UV			0.025	Yes	0.056		24 h	24	Acute	BCF	Dry	Whole organism			Yes	1620		64800
	Petersen	2011	Environmental Science and Technology	10.1021/es1030239	No	Yes	No	MWNT-PEI-Suc	CNTs	NA	NA	NA	NA	NA	PEI + Suc denotes succinamic acid groups	Fibre		NA	NA	No	Crustacean	Daphnia magna	Water Flea	filter feeder	Aqueous	NA	NA		Reconstituted water	Lab	non-UV			0.025	Yes	0.053		24 h	24	Acute	BCF	Dry	Whole organism			Yes	1710		68400
	Petersen	2011	Environmental Science and Technology	10.1021/es1030239	No	Yes	No	3:1 MWNT	CNTs	NA	NA	NA	NA	NA	HNO3/H2SO4 (v/v ) 3:1	Fibre		NA	NA	No	Crustacean	Daphnia magna	Water Flea	filter feeder	Aqueous	NA	NA		Reconstituted water	Lab	non-UV			0.025	Yes	0.025		24 h	24	Acute	BCF	Dry	Whole organism			Yes	390		15600
	Petersen	2011	Environmental Science and Technology	10.1021/es1030239	No	Yes	No	MWNT-PEI-Ac	CNTs	NA	NA	NA	NA	NA	PEI + Ac denotes acetyl groups	Fibre		NA	NA	No	Crustacean	Daphnia magna	Water Flea	filter feeder	Aqueous	NA	NA		Reconstituted water	Lab	non-UV			0.25	Yes	0.256		24 h	24	Acute	BCF	Dry	Whole organism			Yes	3530		14120
	Petersen	2011	Environmental Science and Technology	10.1021/es1030239	No	Yes	No	3:1 MWNT	CNTs	NA	NA	NA	NA	NA	HNO3/H2SO4 (v/v ) 3:1	Fibre		NA	NA	No	Crustacean	Daphnia magna	Water Flea	filter feeder	Aqueous	NA	NA		Reconstituted water	Lab	non-UV			0.25	Yes	0.2		24 h	24	Acute	BCF	Dry	Whole organism			Yes	5660		22640
	Petersen	2011	Environmental Science and Technology	10.1021/es1030239	No	Yes	No	MWNT-PEI	CNTs	NA	NA	NA	NA	NA	polyethyleneimine	Fibre		NA	NA	No	Crustacean	Daphnia magna	Water Flea	filter feeder	Aqueous	NA	NA		Reconstituted water	Lab	non-UV			0.025	Yes	0.049		24 h	24	Acute	BCF	Dry	Whole organism			Yes	940		37600
	Petersen	2011	Environmental Science and Technology	10.1021/es1030239	No	Yes	No	MWNT-PEI-Ac	CNTs	NA	NA	NA	NA	NA	PEI + Ac denotes acetyl groups	Fibre		NA	NA	No	Crustacean	Daphnia magna	Water Flea	filter feeder	Aqueous	NA	NA		Reconstituted water	Lab	non-UV			0.025	Yes	0.056		24 h	24	Acute	BCF	Dry	Whole organism			Yes	630		25200
	Petersen	2011	Environmental Science and Technology	10.1021/es1030239	No	Yes	No	MWNT-PEI-Suc	CNTs	NA	NA	NA	NA	NA	PEI + Suc denotes succinamic acid groups	Fibre		NA	NA	No	Crustacean	Daphnia magna	Water Flea	filter feeder	Aqueous	NA	NA		Reconstituted water	Lab	non-UV			0.025	Yes	0.053		24 h	24	Acute	BCF	Dry	Whole organism			Yes	760		30400
	Petersen	2011	Environmental Science and Technology	10.1021/es1030239	No	Yes	No	3:1 MWNT	CNTs	NA	NA	NA	NA	NA	HNO3/H2SO4 (v/v ) 3:1	Fibre		NA	NA	No	Crustacean	Daphnia magna	Water Flea	filter feeder	Aqueous	NA	NA		Reconstituted water	Lab	non-UV			0.025	Yes	0.025		24 h	24	Acute	BCF	Dry	Whole organism			Yes	390		15600
	Petersen	2011	Environmental Science and Technology	10.1021/es1030239	No	Yes	No	MWNT-PEI	CNTs	NA	NA	NA	NA	NA	polyethyleneimine	Fibre		NA	NA	No	Crustacean	Daphnia magna	Water Flea	filter feeder	Aqueous	NA	NA		Reconstituted water	Lab	non-UV			0.25	Yes	0.35		24 h	24	Acute	BCF	Dry	Whole organism			Yes	2960		11840
	Petersen	2011	Environmental Science and Technology	10.1021/es1030239	No	Yes	No	MWNT-PEI-Ac	CNTs	NA	NA	NA	NA	NA	PEI + Ac denotes acetyl groups	Fibre		NA	NA	No	Crustacean	Daphnia magna	Water Flea	filter feeder	Aqueous	NA	NA		Reconstituted water	Lab	non-UV			0.25	Yes	0.256		24 h	24	Acute	BCF	Dry	Whole organism			Yes	3500		14000
	Petersen	2011	Environmental Science and Technology	10.1021/es1030239	No	Yes	No	MWNT-PEI-Suc	CNTs	NA	NA	NA	NA	NA	PEI + Suc denotes succinamic acid groups	Fibre		NA	NA	No	Crustacean	Daphnia magna	Water Flea	filter feeder	Aqueous	NA	NA		Reconstituted water	Lab	non-UV			0.25	Yes	0.361		24 h	24	Acute	BCF	Dry	Whole organism			Yes	2850		11400
	Petersen	2011	Environmental Science and Technology	10.1021/es1030239	No	Yes	No	3:1 MWNT	CNTs	NA	NA	NA	NA	NA	HNO3/H2SO4 (v/v ) 3:1	Fibre		NA	NA	No	Crustacean	Daphnia magna	Water Flea	filter feeder	Aqueous	NA	NA		Reconstituted water	Lab	non-UV			0.25	Yes	0.2		24 h	24	Acute	BCF	Dry	Whole organism			Yes	5150		20600
																																			Yes
	Cano	2018	Environmental Science and Technology	10.1021/acs.est.7b03522	No	No	Yes	MWCNT1	CNTs	NA	> 95%	NA	11.5	15000	none	Fibre		NA	NA	No	Crustacean	Daphnia magna	Water Flea	filter feeder	Aqueous with uncontaminated diet	algae, yeast, cerophyll, and trout chow	Raphidocelis subcapitata sp.		Freshwater	Lab	non-UV		30	0.1	Yes			3 days	72	Acute	BCF	Dry	Whole organism	MWNT	microwave-induced heating technique	Yes	0.06		0.6
	Cano	2018	Environmental Science and Technology	10.1021/acs.est.7b03522	No	No	Yes	MWCNT2	CNTs	NA	> 95%	NA	25	15000	none	Fibre		NA	NA	No	Crustacean	Daphnia magna	Water Flea	filter feeder	Aqueous with uncontaminated diet	algae, yeast, cerophyll, and trout chow	Raphidocelis subcapitata sp.		Freshwater	Lab	non-UV		30	0.1	Yes			3 days	72	Acute	BCF	Dry	Whole organism	MWNT	microwave-induced heating technique	Yes	0.02		0.2
																																			Yes
	Lv	2018	Environmental Pollution	10.1016/j.envpol.2017.12.034	No	Yes	No	Graphene oxide (GO)	graphene	NA	NA	NA	250	NA	none	Sheets	exposure medium	NA	568	No	Crustacean	Daphnia magna	Water Flea	filter feeder	Aqueous	NA	NA		Tap water				20	5				24 h	24	Acute	BCF	Dry	Whole organism	Carbon	elemental analyzer	Yes	107900		21580
	Lv	2018	Environmental Pollution	10.1016/j.envpol.2017.12.034	No	Yes	No	Graphene oxide (GO)	graphene	NA	NA	NA	250	NA	none	Sheets	exposure medium	NA	618	No	Crustacean	Daphnia magna	Water Flea	filter feeder	Aqueous	NA	NA		Tap water				20	10				24 h	24	Acute	BCF	Dry	Whole organism	Carbon	elemental analyzer	Yes	113900		11390
	Pakarinen	2013	Enviromental Toxicology and Chemistry	10.1002/etc.2175	No	No	No	C60-fullerene	C60	SIGMA-ALDRICH	0.98	NA	NA	NA	none	Spherical	exposure medium	NA	NA	No	Crustacean	Daphnia magna	Water Flea	filter feeder	Aqueous	NA	NA		Freshwater	Lab				0.05	Yes		0.08	48 h	48	Acute	BCF	Wet	Whole organism				16250	1300	325000
	Pakarinen	2013	Enviromental Toxicology and Chemistry	10.1002/etc.2175	No	No	No	C60-fullerene	C60	SIGMA-ALDRICH	0.98	NA	NA	NA	none	Spherical	exposure medium	NA	NA	No	Crustacean	Daphnia magna	Water Flea	filter feeder	Aqueous	NA	NA		Freshwater	Lab				0.05	Yes		0.08	48 h	48	Acute	BCF	Wet	Whole organism				15000	1200	300000
	Pakarinen	2013	Enviromental Toxicology and Chemistry	10.1002/etc.2175	No	No	No	C60-fullerene	C60	SIGMA-ALDRICH	0.98	NA	NA	NA	none	Spherical	exposure medium	NA	NA	No	Crustacean	Daphnia magna	Water Flea	filter feeder	Aqueous	NA	NA		Freshwater	Lab				0.05	Yes		0.08	48 h	48	Acute	BCF	Wet	Whole organism				17500	1400	350000
	Pakarinen	2013	Enviromental Toxicology and Chemistry	10.1002/etc.2175	No	No	No	C60-fullerene	C60	SIGMA-ALDRICH	0.98	NA	NA	NA	none	Spherical	exposure medium	NA	NA	No	Crustacean	Daphnia magna	Water Flea	filter feeder	Aqueous	NA	NA		Freshwater	Lab				0.2	Yes		0.08	48 h	48	Acute	BCF	Wet	Whole organism				30000	2400	150000
	Pakarinen	2013	Enviromental Toxicology and Chemistry	10.1002/etc.2175	No	No	No	C60-fullerene	C60	SIGMA-ALDRICH	0.98	NA	NA	NA	none	Spherical	exposure medium	NA	NA	No	Crustacean	Daphnia magna	Water Flea	filter feeder	Aqueous	NA	NA		Freshwater	Lab				0.2	Yes		0.08	48 h	48	Acute	BCF	Wet	Whole organism				38750	3100	193750
	Pakarinen	2013	Enviromental Toxicology and Chemistry	10.1002/etc.2175	No	No	No	C60-fullerene	C60	SIGMA-ALDRICH	0.98	NA	NA	NA	none	Spherical	exposure medium	NA	NA	No	Crustacean	Daphnia magna	Water Flea	filter feeder	Aqueous	NA	NA		Freshwater	Lab				0.2	Yes		0.08	48 h	48	Acute	BCF	Wet	Whole organism				90000	7200	450000
																																			Yes
	Tervonen	2010	Enviromental Toxicology and Chemistry	10.1002/etc.124	No	Yes	No	C60-fullerene	C60	SIGMA-ALDRICH	0.98	NA	30	NA	none	Spherical		NA	235	No	Crustacean	Daphnia magna	Water Flea	filter feeder	Aqueous	NA	NA		Reconstituted water	Lab		6.8	20	0.5	Yes		0.08	24 h	24	Acute	BCF	Wet	Whole organism			Yes	54000	4320	108000
	Tervonen	2010	Enviromental Toxicology and Chemistry	10.1002/etc.124	No	Yes	No	C60-fullerene	C60	SIGMA-ALDRICH	0.98	NA	30	NA	none	Spherical		NA	235	No	Crustacean	Daphnia magna	Water Flea	filter feeder	Aqueous	NA	NA		Reconstituted water	Lab		6.8	20	2			0.08	24 h	24	Acute	BCF	Wet	Whole organism			Yes	61000	4880	30500
																																			Yes
	Patra	2011	Enviromental Toxicology and Chemistry	10.1002/etc.468	No	Yes	No	C60	C60	MER	0.999	NA	NA	NA	none	Spherical		-27.5	517	No	Crustacean	Thamnocephalus platyurus		Scraper	Aqueous	NA	NA		Reconstituted water	Lab				3			0.08	1 h	1	Acute	BCF	Wet	Whole organism			Yes	33750	2700	11250
	Patra	2011	Enviromental Toxicology and Chemistry	10.1002/etc.468	No	Yes	No	C60	C60	MER	0.999	NA	NA	NA	none	Spherical		NA	NA	No	Crustacean	Thamnocephalus platyurus		Scraper	Aqueous	NA	NA		Reconstituted water	Lab				6			0.08	1 h	1	Acute	BCF	Wet	Whole organism			Yes	85000	6800	14166.7
																																			Yes
	Chen	2016	Ecotoxicology and Environmental Safety	10.1016/j.ecoenv.2016.02.026	Yes	Yes	No	C60	C60	Yongxin Sci & Tech Co.	0.999	NA	NA	NA	none	Spherical	exposure medium	NA	207.6	No	Crustacean	Daphnia magna	Water Flea	filter feeder	Dietary	washed 2 mg/L nC60 exposed algae	Scenedesmus obliquus		Reconstituted water	Lab			20				0.08	48 h	48	Acute	BMF	Wet	Whole organism	C60	UV-visible spectrophotometer	Yes	2833.5	226.68
																																			Yes
	Tao	2009	Chemosphere	10.1016/j.chemosphere.2009.10.027	No	Yes	No	C60	C60	Materials Electronics Research Corporation	>99.99%	NA	NA	NA	none	Spherical		NA	99	No	Crustacean	Daphnia magna	Water Flea	filter feeder	Aqueous	NA	NA		Reconstituted water	Lab		7		0.2	Yes		0.08	48 h	48	Acute	BCF	Wet	Whole organism	C60	UV spectrophotometer	Yes	2987.5	239	14937.5
																																			Yes
	Tao	2011	Journal of environmental sciences	10.1016/S1001-0742(10)60409-3	No	Yes	No	C60	C60	Materials Electronics Research Corporation	0.999	NA	100	NA	none	Spherical		NA	NA	No	Crustacean	Daphnia magna	Water Flea	filter feeder	Aqueous	NA	NA		Reconstituted water	Lab		7		0.1	Yes		0.08	6 days	144	Acute	BCF	Wet	Whole organism	C60	UV spectrophotometer	Yes	5420.5	433.64	54205
	Tao	2011	Journal of environmental sciences	10.1016/S1001-0742(10)60409-3	No	Yes	No	C60	C60	Materials Electronics Research Corporation	0.999	NA	100	NA	none	Spherical		NA	NA	No	Crustacean	Daphnia magna	Water Flea	filter feeder	Aqueous	NA	NA		Reconstituted water	Lab		7		0.06	Yes		0.08	6 days	144	Acute	BCF	Wet	Whole organism	C60	UV spectrophotometer	Yes	4071.75	325.74	67862.5
	Tao	2011	Journal of environmental sciences	10.1016/S1001-0742(10)60409-3	No	Yes	No	C60	C60	Materials Electronics Research Corporation	0.999	NA	100	NA	none	Spherical		NA	NA	No	Crustacean	Daphnia magna	Water Flea	filter feeder	Aqueous	NA	NA		Reconstituted water	Lab		7		0.04	Yes		0.08	6 days	144	Acute	BCF	Wet	Whole organism	C60	UV spectrophotometer	Yes	3846.37	307.71	96159.4
	Tao	2011	Journal of environmental sciences	10.1016/S1001-0742(10)60409-3	No	Yes	No	C60	C60	Materials Electronics Research Corporation	0.999	NA	100	NA	none	Spherical		NA	NA	No	Crustacean	Daphnia magna	Water Flea	filter feeder	Aqueous	NA	NA		Reconstituted water	Lab		7		0.02	Yes		0.08	6 days	144	Acute	BCF	Wet	Whole organism	C60	UV spectrophotometer	Yes	3099.12	247.93	154956
	Tao	2011	Journal of environmental sciences	10.1016/S1001-0742(10)60409-3	No	Yes	No	C60	C60	Materials Electronics Research Corporation	0.999	NA	100	NA	none	Spherical		NA	NA	No	Crustacean	Daphnia magna	Water Flea	filter feeder	Aqueous	NA	NA		Reconstituted water	Lab		7		0.01	Yes		0.08	6 days	144	Acute	BCF	Wet	Whole organism	C60	UV spectrophotometer	Yes	2403.25	192.26	240325
	Tao	2011	Journal of environmental sciences	10.1016/S1001-0742(10)60409-3	No	Yes	Yes	C60	C60	Materials Electronics Research Corporation	0.999	NA	80	NA	none	Spherical		NA	NA	No	Crustacean	Daphnia magna	Water Flea	filter feeder	Aqueous	NA	NA		Reconstituted water	Lab		7		0.1	Yes		0.08	6 days	144	Acute	BCF	Wet	Whole organism	C60	UV spectrophotometer	Yes	6228.88	498.31	62288.8
	Tao	2011	Journal of environmental sciences	10.1016/S1001-0742(10)60409-3	No	Yes	Yes	C60	C60	Materials Electronics Research Corporation	0.999	NA	90	NA	none	Spherical		NA	NA	No	Crustacean	Daphnia magna	Water Flea	filter feeder	Aqueous	NA	NA		Reconstituted water	Lab		7		0.1	Yes		0.08	6 days	144	Acute	BCF	Wet	Whole organism	C60	UV spectrophotometer	Yes	5787.25	462.98	57872.5
	Tao	2011	Journal of environmental sciences	10.1016/S1001-0742(10)60409-3	No	Yes	Yes	C60	C60	Materials Electronics Research Corporation	0.999	NA	125	NA	none	Spherical		NA	NA	No	Crustacean	Daphnia magna	Water Flea	filter feeder	Aqueous	NA	NA		Reconstituted water	Lab		7		0.1	Yes		0.08	6 days	144	Acute	BCF	Wet	Whole organism	C60	UV spectrophotometer	Yes	5562.12	444.97	55621.2
	Tao	2011	Journal of environmental sciences	10.1016/S1001-0742(10)60409-3	No	Yes	Yes	C60	C60	Materials Electronics Research Corporation	0.999	NA	284	NA	none	Spherical		NA	NA	No	Crustacean	Daphnia magna	Water Flea	filter feeder	Aqueous	NA	NA		Reconstituted water	Lab		7		0.1	Yes		0.08	6 days	144	Acute	BCF	Wet	Whole organism	C60	UV spectrophotometer	Yes	5590	447.2	55900
	Tao	2011	Journal of environmental sciences	10.1016/S1001-0742(10)60409-3	No	Yes	No	C60	C60	Materials Electronics Research Corporation	0.999	NA	100	NA	none	Spherical		NA	NA	No	Crustacean	Daphnia magna	Water Flea	filter feeder	Aqueous	NA	NA		Reconstituted water	Lab		7		0.1	Yes		0.08	6 days	144	Acute	BCF	Wet	Whole organism	C60	UV spectrophotometer	Yes	5332	426.56	53320
	Tao	2011	Journal of environmental sciences	10.1016/S1001-0742(10)60409-3	No	Yes	No	C60	C60	Materials Electronics Research Corporation	0.999	NA	100	NA	none	Spherical		NA	NA	No	Crustacean	Daphnia magna	Water Flea	filter feeder	Aqueous	NA	NA		Reconstituted water	Lab		7		0.1	Yes		0.08	6 days	144	Acute	BCF	Wet	Whole organism	C60	UV spectrophotometer	Yes	5229.38	418.35	52293.8
	Tao	2011	Journal of environmental sciences	10.1016/S1001-0742(10)60409-3	No	Yes	No	C60	C60	Materials Electronics Research Corporation	0.999	NA	100	NA	none	Spherical		NA	NA	No	Crustacean	Daphnia magna	Water Flea	filter feeder	Aqueous	NA	NA		Reconstituted water	Lab		7		0.1	Yes		0.08	6 days	144	Acute	BCF	Wet	Whole organism	C60	UV spectrophotometer	Yes	5132.75	410.62	51327.5
	Tao	2011	Journal of environmental sciences	10.1016/S1001-0742(10)60409-3	No	Yes	No	C60	C60	Materials Electronics Research Corporation	0.999	NA	100	NA	none	Spherical		NA	NA	No	Crustacean	Daphnia magna	Water Flea	filter feeder	Aqueous	NA	NA		Reconstituted water	Lab		7		0.1	Yes		0.08	6 days	144	Acute	BCF	Wet	Whole organism	C60	UV spectrophotometer	Yes	4482.75	358.62	44827.5
	Tao	2011	Journal of environmental sciences	10.1016/S1001-0742(10)60409-3	No	Yes	No	C60	C60	Materials Electronics Research Corporation	0.999	NA	100	NA	none	Spherical		NA	NA	No	Crustacean	Daphnia magna	Water Flea	filter feeder	Aqueous	NA	NA		Reconstituted water	Lab		7		0.1	Yes		0.08	6 days	144	Acute	BCF	Wet	Whole organism	C60	UV spectrophotometer	Yes	4341.12	347.29	43411.2
	Tao	2011	Journal of environmental sciences	10.1016/S1001-0742(10)60409-3	No	Yes	No	C60	C60	Materials Electronics Research Corporation	0.999	NA	100	NA	none	Spherical		NA	NA	No	Crustacean	Daphnia magna	Water Flea	filter feeder	Aqueous	NA	NA		Reconstituted water	Lab		7		0.1	Yes		0.08	6 days	144	Acute	BCF	Wet	Whole organism	C60	UV spectrophotometer	Yes	4096.62	327.73	40966.2
	Tao	2011	Journal of environmental sciences	10.1016/S1001-0742(10)60409-3	No	Yes	No	C60	C60	Materials Electronics Research Corporation	0.999	NA	100	NA	none	Spherical		NA	NA	No	Crustacean	Daphnia magna	Water Flea	filter feeder	Aqueous	NA	NA		Reconstituted water	Lab		7.5		0.1	Yes		0.08	6 days	144	Acute	BCF	Wet	Whole organism	C60	UV spectrophotometer	Yes	6792.38	543.39	67923.8
	Tao	2011	Journal of environmental sciences	10.1016/S1001-0742(10)60409-3	No	Yes	No	C60	C60	Materials Electronics Research Corporation	0.999	NA	100	NA	none	Spherical		NA	NA	No	Crustacean	Daphnia magna	Water Flea	filter feeder	Aqueous	NA	NA		Reconstituted water	Lab		6.5		0.1	Yes		0.08	6 days	144	Acute	BCF	Wet	Whole organism	C60	UV spectrophotometer	Yes	5550	444	55500
	Tao	2011	Journal of environmental sciences	10.1016/S1001-0742(10)60409-3	No	Yes	No	C60	C60	Materials Electronics Research Corporation	0.999	NA	100	NA	none	Spherical		NA	NA	No	Crustacean	Daphnia magna	Water Flea	filter feeder	Aqueous	NA	NA		Reconstituted water	Lab		7		0.1	Yes		0.08	6 days	144	Acute	BCF	Wet	Whole organism	C60	UV spectrophotometer	Yes	5654.62	452.37	56546.2
	Tao	2011	Journal of environmental sciences	10.1016/S1001-0742(10)60409-3	No	Yes	No	C60	C60	Materials Electronics Research Corporation	0.999	NA	100	NA	none	Spherical		NA	NA	No	Crustacean	Daphnia magna	Water Flea	filter feeder	Aqueous	NA	NA		Reconstituted water	Lab		8		0.1	Yes		0.08	6 days	144	Acute	BCF	Wet	Whole organism	C60	UV spectrophotometer	Yes	6331.75	506.54	63317.5
	Tao	2011	Journal of environmental sciences	10.1016/S1001-0742(10)60409-3	No	Yes	No	C60	C60	Materials Electronics Research Corporation	0.999	NA	100	NA	none	Spherical		NA	NA	No	Crustacean	Daphnia magna	Water Flea	filter feeder	Aqueous	NA	NA		Reconstituted water	Lab		8.5		0.1	Yes		0.08	6 days	144	Acute	BCF	Wet	Whole organism	C60	UV spectrophotometer	Yes	6456.38	516.51	64563.8
	Tao	2011	Journal of environmental sciences	10.1016/S1001-0742(10)60409-3	No	Yes	No	C60	C60	Materials Electronics Research Corporation	0.999	NA	100	NA	none	Spherical		NA	NA	No	Crustacean	Daphnia magna	Water Flea	filter feeder	Aqueous	NA	NA		Reconstituted water	Lab		7		0.1	Yes		0.08	6 days	144	Acute	BCF	Wet	Whole organism	C60	UV spectrophotometer	Yes	6743.5	539.48	67435
	Tao	2011	Journal of environmental sciences	10.1016/S1001-0742(10)60409-3	No	Yes	No	C60	C60	Materials Electronics Research Corporation	0.999	NA	100	NA	none	Spherical		NA	NA	No	Crustacean	Daphnia magna	Water Flea	filter feeder	Aqueous	NA	NA		Reconstituted water	Lab		7		0.1	Yes		0.08	6 days	144	Acute	BCF	Wet	Whole organism	C60	UV spectrophotometer	Yes	6276.5	502.12	62765
	Tao	2011	Journal of environmental sciences	10.1016/S1001-0742(10)60409-3	No	Yes	No	C60	C60	Materials Electronics Research Corporation	0.999	NA	100	NA	none	Spherical		NA	NA	No	Crustacean	Daphnia magna	Water Flea	filter feeder	Aqueous	NA	NA		Reconstituted water	Lab		7		0.1	Yes		0.08	6 days	144	Acute	BCF	Wet	Whole organism	C60	UV spectrophotometer	Yes	5848.5	467.88	58485
	Tao	2011	Journal of environmental sciences	10.1016/S1001-0742(10)60409-3	No	Yes	No	C60	C60	Materials Electronics Research Corporation	0.999	NA	100	NA	none	Spherical		NA	NA	No	Crustacean	Daphnia magna	Water Flea	filter feeder	Aqueous	NA	NA		Reconstituted water	Lab		7		0.1	Yes		0.08	6 days	144	Acute	BCF	Wet	Whole organism	C60	UV spectrophotometer	Yes	5537.12	442.97	55371.2
																																			Yes
	Lv	2017	Water research	10.1016/j.watres.2017.07.023	No	Yes	No	C60	C60	ACS MateriaL	0.995	NA	NA	NA	none	Spherical		NA	NA	No	Crustacean	Daphnia magna	Water Flea	filter feeder	Aqueous	NA	NA		Reconstituted water	Lab		7.4		1	Yes		0.08	24 h	24	Acute	BCF	Wet	Whole organism	C60	UV spectrophotometer	Yes	5162.5	413	5162.5
	Lv	2017	Water research	10.1016/j.watres.2017.07.023	No	Yes	No	C60	C60	ACS MateriaL	0.995	NA	NA	NA	none	Spherical	exposure medium	-28	668	Yes	Crustacean	Daphnia magna	Water Flea	filter feeder	Aqueous	NA	NA		Reconstituted water	Lab		7.4		5			0.08	24 h	24	Acute	BCF	Wet	Whole organism	C60	UV spectrophotometer	Yes	5700	456	1140
	Lv	2017	Water research	10.1016/j.watres.2017.07.023	No	Yes	No	C60	C60	ACS MateriaL	0.995	NA	NA	NA	none	Spherical		NA	NA	No	Crustacean	Daphnia magna	Water Flea	filter feeder	Aqueous	NA	NA		Reconstituted water	Lab		7.4		10			0.08	24 h	24	Acute	BCF	Wet	Whole organism	C60	UV spectrophotometer	Yes	7675	614	767.5
																																			Yes
	Chen	2014	Enviromental Toxicology and Chemistry	10.1002/etc.2539	No	Yes	No	C60	C60	Yongxin Sci & Tech Co.	0.999	NA	NA	NA	none	Spherical		NA	NA	No	Crustacean	Daphnia magna	Water Flea	filter feeder	Aqueous	NA	NA	Semi-static	Reconstituted water	Lab		7		0.2	Yes		0.058	48 h	48	Acute	BCF	Wet	Whole organism	C60	UV-visible spectrophotometer	Yes	12200	976	61000
	Chen	2014	Enviromental Toxicology and Chemistry	10.1002/etc.2539	No	Yes	No	C60	C60	Yongxin Sci & Tech Co.	0.999	NA	NA	NA	none	Spherical		NA	139	No	Crustacean	Daphnia magna	Water Flea	filter feeder	Aqueous	NA	NA	Semi-static	Reconstituted water	Lab		7		2			0.058	48 h	48	Acute	BCF	Wet	Whole organism	C60	UV-visible spectrophotometer	Yes	28350	2268	14175
																																			Yes
	Fan	2016	Environmental Science Nano	10.1039/c6en00361c	No	No	No	C60	C60	SIGMA-ALDRICH	0.99	NA	0.72	NA	none	Spherical		NA	NA	No	Crustacean	Daphnia magna	Water Flea	filter feeder	Aqueous with uncontaminated diet	Green algae	Chlamydomonas reinhardtii		Reconstituted water (SM7)	Lab		8		0.1	Yes		0.063	21 days	504	Chronic	BCF	Wet	Whole organism	C60	sodium dodecyl sulfate-polyacrylamide gel electrophoresis		407.5	32.6	4075
	Fan	2016	Environmental Science Nano	10.1039/c6en00361c	No	No	No	C60	C60	SIGMA-ALDRICH	0.99	NA	0.72	NA	none	Spherical		NA	NA	No	Crustacean	Daphnia magna	Water Flea	filter feeder	Aqueous with uncontaminated diet	Green algae	Chlamydomonas reinhardtii		Reconstituted water (SM7)	Lab		8		0.5	Yes		0.063	21 days	504	Chronic	BCF	Wet	Whole organism	C60	sodium dodecyl sulfate-polyacrylamide gel electrophoresis		930	74.4	1860
	Fan	2016	Environmental Science Nano	10.1039/c6en00361c	No	No	No	C60	C60	SIGMA-ALDRICH	0.99	NA	0.72	NA	none	Spherical		-5	522.5	No	Crustacean	Daphnia magna	Water Flea	filter feeder	Aqueous with uncontaminated diet	Green algae	Chlamydomonas reinhardtii		Reconstituted water (SM7)	Lab		8		1	Yes		0.063	21 days	504	Chronic	BCF	Wet	Whole organism	C60	sodium dodecyl sulfate-polyacrylamide gel electrophoresis		4488.75	359.1	4488.75
	Fan	2016	Environmental Science Nano	10.1039/c6en00361c	No	No	No	SWCNT	CNTs	Nanjing XFNANO Materials Tech Co.	0.9	NA	1.6	5000	none	Fibre		NA	NA	No	Crustacean	Daphnia magna	Water Flea	filter feeder	Aqueous with uncontaminated diet	Green algae	Chlamydomonas reinhardtii		Reconstituted water (SM7)	Lab		8		0.5	Yes		0.063	21 days	504	Chronic	BCF	Wet	Whole organism	SWCNT	sodium dodecyl sulfate-polyacrylamide gel electrophoresis		1302.5	104.2	2605
	Fan	2016	Environmental Science Nano	10.1039/c6en00361c	No	No	No	SWCNT	CNTs	Nanjing XFNANO Materials Tech Co.	0.9	NA	1.6	5000	none	Fibre		-5	271.7	No	Crustacean	Daphnia magna	Water Flea	filter feeder	Aqueous with uncontaminated diet	Green algae	Chlamydomonas reinhardtii		Reconstituted water (SM7)	Lab		8		1	Yes		0.063	21 days	504	Chronic	BCF	Wet	Whole organism	SWCNT	sodium dodecyl sulfate-polyacrylamide gel electrophoresis		6071.25	485.7	6071.25
	Fan	2016	Environmental Science Nano	10.1039/c6en00361c	No	No	No	MWCNT	CNTs	SIGMA-ALDRICH	0.95	NA	7.5	5000	none	Fibre		-5	181.8	No	Crustacean	Daphnia magna	Water Flea	filter feeder	Aqueous with uncontaminated diet	Green algae	Chlamydomonas reinhardtii		Reconstituted water (SM7)	Lab		8		1	Yes		0.063	21 days	504	Chronic	BCF	Wet	Whole organism	MWCNT	sodium dodecyl sulfate-polyacrylamide gel electrophoresis		353.75	28.3	353.75
	Fan	2016	Environmental Science Nano	10.1039/c6en00361c	No	No	No	GN	graphene	Nanjing XFNANO Materials Tech Co.	0.99	NA	NA	NA	none	Sheets		-6	1087.5	No	Crustacean	Daphnia magna	Water Flea	filter feeder	Aqueous with uncontaminated diet	Green algae	Chlamydomonas reinhardtii		Reconstituted water (SM7)	Lab		8		1	Yes		0.063	21 days	504	Chronic	BCF	Wet	Whole organism	GN	sodium dodecyl sulfate-polyacrylamide gel electrophoresis		1133.75	90.7	1133.75
																																			Yes
	Feng	2015	Water research	10.1016/j.watres.2015.07.016	No	Yes	No	14C-labeled few layer graphene	graphene	NA	NA	NA	NA	NA	none	Sheets		NA	NA	No	Crustacean	Daphnia magna	Water Flea	filter feeder	Aqueous	NA	NA		Reconstituted water (SM7)	Lab		6.5		0.5	Yes			24 h	24	Acute	BCF	Dry	Whole organism		potassium thiocyanate chromogenic reaction and inductively coupled plasma-optical emission spectroscopy	Yes	17000		34000
																																			Yes
	Guo	2013	Environmental Science and Technology	10.1021/es403230u	No	Yes	No	carbon-14 graphene	graphene	Brea	NA	NA	NA	NA	none	Sheets		NA	NA	No	Crustacean	Daphnia magna	Water Flea	filter feeder	Aqueous with uncontaminated diet	NA	Scenedesmus sp.		Reconstituted water (SM7)	Lab			30	0.05	Yes			24 h	24	Acute	BCF	Dry	Whole organism		liquid scintillation counter	Yes	1958		39160
	Guo	2013	Environmental Science and Technology	10.1021/es403230u	No	Yes	No	carbon-14 graphene	graphene	Brea	NA	NA	NA	NA	none	Sheets		NA	NA	No	Crustacean	Daphnia magna	Water Flea	filter feeder	Aqueous with uncontaminated diet	Green algae	Scenedesmus sp.		Reconstituted water (SM7)	Lab			30	0.05	Yes			24 h	24	Acute	BCF	Dry	Whole organism		liquid scintillation counter	Yes	1958		39160
	Guo	2013	Environmental Science and Technology	10.1021/es403230u	No	Yes	No	carbon-14 graphene	graphene	Brea	NA	NA	NA	NA	none	Sheets		NA	NA	No	Crustacean	Daphnia magna	Water Flea	filter feeder	Aqueous with uncontaminated diet	NA	Scenedesmus sp.		Reconstituted water (SM7)	Lab			30	0.1	Yes			24 h	24	Acute	BCF	Dry	Whole organism		liquid scintillation counter	Yes	4457		44570
	Guo	2013	Environmental Science and Technology	10.1021/es403230u	No	Yes	No	carbon-14 graphene	graphene	Brea	NA	NA	NA	NA	none	Sheets		NA	NA	No	Crustacean	Daphnia magna	Water Flea	filter feeder	Aqueous with uncontaminated diet	Green algae	Scenedesmus sp.		Reconstituted water (SM7)	Lab			30	0.1	Yes			24 h	24	Acute	BCF	Dry	Whole organism		liquid scintillation counter	Yes	4867		48670
	Guo	2013	Environmental Science and Technology	10.1021/es403230u	No	Yes	No	carbon-14 graphene	graphene	Brea	NA	NA	NA	NA	none	Sheets		NA	NA	No	Crustacean	Daphnia magna	Water Flea	filter feeder	Aqueous with uncontaminated diet	NA	Scenedesmus sp.		Reconstituted water (SM7)	Lab			30	0.25	Yes			24 h	24	Acute	BCF	Dry	Whole organism		liquid scintillation counter	Yes	7291		29164
	Guo	2013	Environmental Science and Technology	10.1021/es403230u	No	Yes	No	carbon-14 graphene	graphene	Brea	NA	NA	NA	NA	none	Sheets		NA	NA	No	Crustacean	Daphnia magna	Water Flea	filter feeder	Aqueous with uncontaminated diet	Green algae	Scenedesmus sp.		Reconstituted water (SM7)	Lab			30	0.25	Yes			24 h	24	Acute	BCF	Dry	Whole organism		liquid scintillation counter	Yes	7198		28792
																																			Yes
	Wang	2011	Environmental Pollution	10.1016/j.envpol.2011.04.019	No	No	No	Nano-Al2O3	Al2O3	Skyspring Nanomaterials Inc.	0.999	gamma	7.5	NA	none	Spherical	exposure medium	3	NA	No	Crustacean	Ceriodaphnia dubia	Water Flea	filter feeder	Aqueous	NA	NA		Reconstituted water (SM7)	Lab		7.8		10		0.085		24 h	24	Acute	BCF	Dry	Whole organism	Al	graphite furnace atomic absorption		1826.09		182.609
	Wang	2011	Environmental Pollution	10.1016/j.envpol.2011.04.019	No	No	No	Nano-Al2O3	Al2O3	Skyspring Nanomaterials Inc.	0.999	gamma	7.5	NA	none	Spherical	exposure medium	3	600	No	Crustacean	Ceriodaphnia dubia	Water Flea	filter feeder	Aqueous	NA	NA		Reconstituted water (SM7)	Lab		7.8		50		0.003		24 h	24	Acute	BCF	Dry	Whole organism	Al	graphite furnace atomic absorption		6521.74		130.435
	Wang	2011	Environmental Pollution	10.1016/j.envpol.2011.04.019	No	No	No	Nano-Al2O3	Al2O3	Skyspring Nanomaterials Inc.	0.999	gamma	7.5	NA	none	Spherical	exposure medium	3	1500	No	Crustacean	Ceriodaphnia dubia	Water Flea	filter feeder	Aqueous	NA	NA		Reconstituted water (SM7)	Lab		7.8		100		0.00325		24 h	24	Acute	BCF	Dry	Whole organism	Al	graphite furnace atomic absorption		6956.52		69.5652
	Wang	2011	Environmental Pollution	10.1016/j.envpol.2011.04.019	No	No	No	Nano-Al2O3	Al2O3	Skyspring Nanomaterials Inc.	0.999	gamma	7.5	NA	none	Spherical	exposure medium	3	NA	No	Crustacean	Ceriodaphnia dubia	Water Flea	filter feeder	Aqueous	NA	NA		Reconstituted water (SM7)	Lab		7.8		200		0.00177		24 h	24	Acute	BCF	Dry	Whole organism	Al	graphite furnace atomic absorption		3869.57		19.3478
																																			Yes
	Pakrashi	2014	Aquaic Toxicology	10.1016/j.aquatox.2014.03.024	Yes	Yes	No	Al2O3	Al2O3	SIGMA-ALDRICH	NA	NA	< 50 nm	NA	none	Sphere	exposure medium	NA	1000	Yes	Crustacean	Ceriodaphnia dubia	Water Flea	filter feeder	Dietary	Green algae	Chlorella ellipsoides		Reconstituted water (SM7)	Lab							0.08	72 h	72	Acute	BMF	Wet	Whole organism	Al	ICP-OES	Yes	26.25	2.1
	Pakrashi	2014	Aquaic Toxicology	10.1016/j.aquatox.2014.03.024	Yes	Yes	No	Al2O3	Al2O3	SIGMA-ALDRICH	NA	NA	< 50 nm	NA	none	Sphere	exposure medium	NA	1000	Yes	Crustacean	Ceriodaphnia dubia	Water Flea	filter feeder	Dietary	Green algae	Chlorella ellipsoides		Reconstituted water (SM7)	Lab							0.08	72 h	72	Acute	BMF	Wet	Whole organism	Al	ICP-OES	Yes	106.25	8.5
	Pakrashi	2014	Aquaic Toxicology	10.1016/j.aquatox.2014.03.024	Yes	Yes	No	Al2O3	Al2O3	SIGMA-ALDRICH	NA	NA	< 50 nm	NA	none	Sphere	exposure medium	NA	1000	Yes	Crustacean	Ceriodaphnia dubia	Water Flea	filter feeder	Dietary	Green algae	Chlorella ellipsoides		Reconstituted water (SM7)	Lab							0.08	72 h	72	Acute	BMF	Wet	Whole organism	Al	ICP-OES	Yes	118.75	9.5
	Pakrashi	2014	Aquaic Toxicology	10.1016/j.aquatox.2014.03.024	Yes	Yes	No	Al2O3	Al2O3	SIGMA-ALDRICH	NA	NA	< 50 nm	NA	none	Sphere	exposure medium	NA	1000	Yes	Crustacean	Ceriodaphnia dubia	Water Flea	filter feeder	Dietary	Green algae	Chlorella ellipsoides		Reconstituted water (SM7)	Lab							0.08	72 h	72	Acute	BMF	Wet	Whole organism	Al	ICP-OES	Yes	143.75	11.5
	Pakrashi	2014	Aquaic Toxicology	10.1016/j.aquatox.2014.03.024	Yes	Yes	No	Al2O3	Al2O3	SIGMA-ALDRICH	NA	NA	< 50 nm	NA	none	Sphere	exposure medium	NA	1000	Yes	Crustacean	Ceriodaphnia dubia	Water Flea	filter feeder	Dietary	Green algae	Chlorella ellipsoides		Reconstituted water (SM7)	Lab							0.08	72 h	72	Acute	BMF	Wet	Whole organism	Al	ICP-OES	Yes	205	16.4
	Pakrashi	2014	Aquaic Toxicology	10.1016/j.aquatox.2014.03.024	Yes	Yes	No	Al2O3	Al2O3	SIGMA-ALDRICH	NA	NA	< 50 nm	NA	none	Sphere	exposure medium	NA	1000	Yes	Crustacean	Ceriodaphnia dubia	Water Flea	filter feeder	Dietary	Green algae	Chlorella ellipsoides		Reconstituted water (SM7)	Lab							0.08	72 h	72	Acute	BMF	Wet	Whole organism	Al	ICP-OES	Yes	213.75	17.1
																																			Yes
	Pakrashi	2013	PLOS ONE	10.1371/journal.pone.0074003	No	Yes	No	Al2O3	Al2O3	SIGMA-ALDRICH	NA	NA	< 50 nm	NA	none	Spherical	exposure medium	NA	894	Yes	Crustacean	Ceriodaphnia dubia	Water Flea	filter feeder	Aqueous	NA	NA		Reconstituted water (SM7)	Lab				20		0.3	0.08	72 h	72	Acute	BCF	Wet	Whole organism				46.25	3.7	2.3125
	Pakrashi	2013	PLOS ONE	10.1371/journal.pone.0074003	No	Yes	No	Al2O3	Al2O3	SIGMA-ALDRICH	NA	NA	< 50 nm	NA	none	Spherical	exposure medium	NA	945	Yes	Crustacean	Ceriodaphnia dubia	Water Flea	filter feeder	Aqueous	NA	NA		Reconstituted water (SM7)	Lab				40		15.9	0.08	72 h	72	Acute	BCF	Wet	Whole organism				46.25	3.7	1.15625
	Pakrashi	2013	PLOS ONE	10.1371/journal.pone.0074003	No	Yes	No	Al2O3	Al2O3	SIGMA-ALDRICH	NA	NA	< 50 nm	NA	none	Spherical	exposure medium	NA	988	Yes	Crustacean	Ceriodaphnia dubia	Water Flea	filter feeder	Aqueous	NA	NA		Reconstituted water (SM7)	Lab				60		21.8	0.08	72 h	72	Acute	BCF	Wet	Whole organism				102.5	8.2	1.70833
	Pakrashi	2013	PLOS ONE	10.1371/journal.pone.0074003	No	Yes	No	Al2O3	Al2O3	SIGMA-ALDRICH	NA	NA	< 50 nm	NA	none	Spherical	exposure medium	NA	1104	Yes	Crustacean	Ceriodaphnia dubia	Water Flea	filter feeder	Aqueous	NA	NA		Reconstituted water (SM7)	Lab				80		29.6	0.08	72 h	72	Acute	BCF	Wet	Whole organism				228.75	18.3	2.85938
	Pakrashi	2013	PLOS ONE	10.1371/journal.pone.0074003	No	Yes	No	Al2O3	Al2O3	SIGMA-ALDRICH	NA	NA	< 50 nm	NA	none	Spherical	exposure medium	NA	1219	Yes	Crustacean	Ceriodaphnia dubia	Water Flea	filter feeder	Aqueous	NA	NA		Reconstituted water (SM7)	Lab				100		35	0.08	72 h	72	Acute	BCF	Wet	Whole organism				267.5	21.4	2.675
	Pakrashi	2013	PLOS ONE	10.1371/journal.pone.0074003	No	Yes	No	Al2O3	Al2O3	SIGMA-ALDRICH	NA	NA	< 50 nm	NA	none	Spherical	exposure medium	NA	1292	Yes	Crustacean	Ceriodaphnia dubia	Water Flea	filter feeder	Aqueous	NA	NA		Reconstituted water (SM7)	Lab				120		38.9	0.08	72 h	72	Acute	BCF	Wet	Whole organism				297.5	23.8	2.47917
																																			Yes
	Caixeta	2021	Journal of Hazardous Materials 401	10.1016/j.jhazmat.2020.123398	No	Yes	No	Gluconic acid-functionalized IONPs	Fe2O3	NA	NA	NA	7	NA	none	Cuboid	exposure medium	-19.7	671.9	No	Molluscs	Biomphalaria glabrata	Freshwater snail	Scraper	Aqueous with uncontaminated diet	fresh lettuce leaves	ad libitum		Tap water	Lab				1	Yes			28 days	672	Chronic	BCF	Dry	Whole organism	Fe	atomic absorption spectrometry		915.2		915.2
	Caixeta	2021	Journal of Hazardous Materials 401	10.1016/j.jhazmat.2020.123398	No	Yes	No	Gluconic acid-functionalized IONPs	Fe2O3	NA	NA	NA	7	NA	none	Cuboid	exposure medium	NA	NA	No	Molluscs	Biomphalaria glabrata	Freshwater snail	Scraper	Aqueous with uncontaminated diet	fresh lettuce leaves	ad libitum		Tap water	Lab				2.5				28 days	672	Chronic	BCF	Dry	Whole organism	Fe	atomic absorption spectrometry		2717		1086.8
	Caixeta	2021	Journal of Hazardous Materials 401	10.1016/j.jhazmat.2020.123398	No	Yes	No	Gluconic acid-functionalized IONPs	Fe2O3	NA	NA	NA	7	NA	none	Cuboid	exposure medium	NA	NA	No	Molluscs	Biomphalaria glabrata	Freshwater snail	Scraper	Aqueous with uncontaminated diet	fresh lettuce leaves	ad libitum		Tap water	Lab				6.2				28 days	672	Chronic	BCF	Dry	Whole organism	Fe	atomic absorption spectrometry		6177.6		996.387
	Caixeta	2021	Journal of Hazardous Materials 401	10.1016/j.jhazmat.2020.123398	No	Yes	No	Gluconic acid-functionalized IONPs	Fe2O3	NA	NA	NA	7	NA	none	Cuboid	exposure medium	NA	NA	No	Molluscs	Biomphalaria glabrata	Freshwater snail	Scraper	Aqueous with uncontaminated diet	fresh lettuce leaves	ad libitum		Tap water	Lab				15.6				28 days	672	Chronic	BCF	Dry	Whole organism	Fe	atomic absorption spectrometry		11497.2		737
																																			Yes
	Dong	2018	Environmental Science and Technology	10.1021/acs.est.7b04339	No	Yes	No	14C-labled few layer graphene (14C-FLG)	graphene	NA	NA	NA	NA	NA	none	Sheets		NA	NA	No	Crustacean	Daphnia magna	Water Flea	filter feeder	Aqueous	NA	NA							0.005	Yes			20 h	20	Acute	BCF	Dry	Whole organism		liquid scintillation counter and biological oxidizer	Yes	14		2800
	Dong	2018	Environmental Science and Technology	10.1021/acs.est.7b04339	No	Yes	No	14C-labled few layer graphene (14C-FLG)	graphene	NA	NA	NA	NA	NA	none	Sheets		NA	NA	No	Crustacean	Daphnia magna	Water Flea	filter feeder	Aqueous	NA	NA							0.25	Yes			20 h	20	Acute	BCF	Dry	Whole organism		liquid scintillation counter and biological oxidizer	Yes	436		1744
	Dong	2018	Environmental Science and Technology	10.1021/acs.est.7b04339	Yes	Yes	No	14C-labled few layer graphene (14C-FLG)	graphene	NA	NA	NA	NA	NA	none	Sheets		NA	NA	No	Crustacean	Daphnia magna	Water Flea	filter feeder	Dietary	exposed protozoa (210 mg/kg = 0.0245 mg/L of digestive tract)	Tetrahymena thermophila											20 h	20	Acute	BMF	Dry	Whole organism		liquid scintillation counter and biological oxidizer	Yes	59
																																			Yes
	Su	2018	Environmental Science and Technology	10.1021/acs.est.7b05796	No	Yes	No	14C-labled few layer graphene (14C-FLG)	graphene	NA	NA	NA	NA	NA	none	Sheets	exposure medium	NA	NA	No	Molluscs	Cipangopaludina cathayensis	Freshwater snail	Scraper	Aqueous	NA	NA							0.0154	Yes			48 h	48	Acute	BCF	Dry	Whole organism			Yes	0.3		19.4805
	Su	2018	Environmental Science and Technology	10.1021/acs.est.7b05796	Yes	Yes	No	14C-labled few layer graphene (14C-FLG)	graphene	NA	NA	NA	NA	NA	none	Sheets	exposure medium	NA	NA	No	Molluscs	Cipangopaludina cathayensis	Freshwater snail	Scraper	Aqueous with uncontaminated diet	10^5 algae cells	Scenedesmus obliquus							0.0081	Yes			48 h	48	Acute	BCF	Dry	Whole organism			Yes	2.5		308.642
	Su	2018	Environmental Science and Technology	10.1021/acs.est.7b05796	Yes	Yes	No	14C-labled few layer graphene (14C-FLG)	graphene	NA	NA	NA	NA	NA	none	Sheets	exposure medium	NA	NA	No	Molluscs	Cipangopaludina cathayensis	Freshwater snail	Scraper	Aqueous with uncontaminated diet	10^6 algae cells	Scenedesmus obliquus							0.008	Yes			48 h	48	Acute	BCF	Dry	Whole organism			Yes	11		1375
																																			Yes
	Zhu	2010	Chemosphere	10.1016/j.chemosphere.2009.11.013	No	Yes	No	Degussa P25 TiO	TiO2	Degussa	NA	NA	21	NA	none	Spherical	exposure medium	NA	NA	No	Crustacean	Daphnia magna	Water Flea	filter feeder	Aqueous	NA	NA		Reconstituted water (SM7)	Lab		8		0.1	Yes	0.08		24 h	24	Acute	BCF	Dry	Whole organism	Ti	ICP-OES	Yes	4520		45200
	Zhu	2010	Chemosphere	10.1016/j.chemosphere.2009.11.013	No	Yes	No	Degussa P25 TiO	TiO2	Degussa	NA	NA	21	NA	none	Spherical	exposure medium	NA	580.5	No	Crustacean	Daphnia magna	Water Flea	filter feeder	Aqueous	NA	NA		Reconstituted water (SM7)	Lab		8		1	Yes	0.52		24 h	24	Acute	BCF	Dry	Whole organism	Ti	ICP-OES	Yes	61090		61090
	Zhu	2010	Chemosphere	10.1016/j.chemosphere.2009.11.013	No	Yes	No	Degussa P25 TiO	TiO2	Degussa	NA	NA	21	NA	none	Spherical	exposure medium	NA	580.5	No	Crustacean	Daphnia magna	Water Flea	filter feeder	Aqueous with uncontaminated diet	Algae	Pseudokirchneriella Subcapitata (10^6 cells/mL􏰑) daily		Reconstituted water (SM7)	Lab		8		1	Yes	0.66		24 h	24	Acute	BCF	Dry	Whole organism	Ti	ICP-OES	Yes	820		820
																																			Yes
	Rist	2017	Environmental Pollution	10.1016/j.envpol.2017.05.048	No	Yes	No	Fluorescent PS beads	PS	Phosphorex	NA	NA	100	NA	none	Spherical	exposure medium	NA	168	No	Crustacean	Daphnia magna	Water Flea	filter feeder	Aqueous	NA	NA		Reconstituted water (SM7)	Lab				1	Yes			24 h	24	Acute	BCF	Dry	Whole organism	PS beads	fluorescence spectrophotometer		100		100
																																			Yes
	Rosenkranz	2009	Environmental Toxicology and Chemistry	10.1897/08-559.1	No	Yes	Yes	polystyrene beads	PS	Invitrogen	NA	NA	20	NA	none	Spherical	exposure medium	NA	30	No	Crustacean	Daphnia magna	Water Flea	filter feeder	Aqueous	NA	NA		Reconstituted water (SM7)	Lab				0.002	Yes			4 h	4	Acute	BCF	Dry	Whole organism				0.023913		11.9565
	Rosenkranz	2009	Environmental Toxicology and Chemistry	10.1897/08-559.1	No	Yes	Yes	polystyrene beads	PS	Invitrogen	NA	NA	1000	NA	none	Spherical		NA	NA	No	Crustacean	Daphnia magna	Water Flea	filter feeder	Aqueous	NA	NA		Reconstituted water (SM7)	Lab				0.002	Yes			4 h	4	Acute	BCF	Dry	Whole organism				0.726087		363.043
	Rosenkranz	2009	Environmental Toxicology and Chemistry	10.1897/08-559.1	No	Yes	Yes	polystyrene beads	PS	Invitrogen	NA	NA	20	NA	none	Spherical	exposure medium	NA	30	No	Crustacean	Daphnia magna	Water Flea	filter feeder	Aqueous	NA	NA		Reconstituted water (SM7)	Lab				0.002	Yes			4 h	4	Acute	BCF	Dry	Whole organism				0.0243478		12.1739
	Rosenkranz	2009	Environmental Toxicology and Chemistry	10.1897/08-559.1	No	Yes	Yes	polystyrene beads	PS	Invitrogen	NA	NA	1000	NA	none	Spherical		NA	NA	No	Crustacean	Daphnia magna	Water Flea	filter feeder	Aqueous	NA	NA		Reconstituted water (SM7)	Lab				0.002	Yes			4 h	4	Acute	BCF	Dry	Whole organism				0.643478		321.739
																																			Yes
	Hu	2012	Environmental Pollution	10.1016/j.envpol.2011.11.016	No	Yes	No	Nano-Fe2O3	Fe2O3	Alfa Aesar	NA	NA	30	NA	none	Spherical	exposure medium	NA	20	No	Crustacean	Ceriodaphnia dubia	Water Flea	filter feeder	Aqueous	NA	NA		Reconstituted water (SM7)	Lab		7.8		1	Yes			48 h	48	Acute	BCF	Dry	Whole organism				6.52174		6.52174
	Hu	2012	Environmental Pollution	10.1016/j.envpol.2011.11.016	No	Yes	No	Nano-Fe2O3	Fe2O3	Alfa Aesar	NA	NA	30	NA	none	Spherical	exposure medium	NA	40	No	Crustacean	Ceriodaphnia dubia	Water Flea	filter feeder	Aqueous	NA	NA		Reconstituted water (SM7)	Lab		7.8		5				48 h	48	Acute	BCF	Dry	Whole organism				16.9565		3.3913
	Hu	2012	Environmental Pollution	10.1016/j.envpol.2011.11.016	No	Yes	No	Nano-Fe2O3	Fe2O3	Alfa Aesar	NA	NA	30	NA	none	Spherical		NA	NA	No	Crustacean	Ceriodaphnia dubia	Water Flea	filter feeder	Aqueous	NA	NA		Reconstituted water (SM7)	Lab		7.8		10				48 h	48	Acute	BCF	Dry	Whole organism				16.087		1.6087
	Hu	2012	Environmental Pollution	10.1016/j.envpol.2011.11.016	No	Yes	No	Nano-Fe2O3	Fe2O3	Alfa Aesar	NA	NA	30	NA	none	Spherical	exposure medium	NA	300	No	Crustacean	Ceriodaphnia dubia	Water Flea	filter feeder	Aqueous	NA	NA		Reconstituted water (SM7)	Lab		7.8		20				48 h	48	Acute	BCF	Dry	Whole organism				26.087		1.30435
	Hu	2012	Environmental Pollution	10.1016/j.envpol.2011.11.016	No	Yes	No	Nano-Fe2O3	Fe2O3	Alfa Aesar	NA	NA	30	NA	none	Spherical	exposure medium	NA	700	No	Crustacean	Ceriodaphnia dubia	Water Flea	filter feeder	Aqueous	NA	NA		Reconstituted water (SM7)	Lab		7.8		50				48 h	48	Acute	BCF	Dry	Whole organism				24.7826		0.495652
	Hu	2012	Environmental Pollution	10.1016/j.envpol.2011.11.016	No	Yes	No	Nano-Fe2O3	Fe2O3	Alfa Aesar	NA	NA	30	NA	none	Spherical	exposure medium	NA	700	No	Crustacean	Ceriodaphnia dubia	Water Flea	filter feeder	Aqueous	NA	NA		Reconstituted water (SM7)	Lab		4.5		50				6 h	6	Acute	BCF	Dry	Whole organism				21.7391		0.434783
	Hu	2012	Environmental Pollution	10.1016/j.envpol.2011.11.016	No	Yes	No	Nano-Fe2O3	Fe2O3	Alfa Aesar	NA	NA	30	NA	none	Spherical	exposure medium	NA	700	No	Crustacean	Ceriodaphnia dubia	Water Flea	filter feeder	Aqueous	NA	NA		Reconstituted water (SM7)	Lab		5.8		50				6 h	6	Acute	BCF	Dry	Whole organism				60.8696		1.21739
	Hu	2012	Environmental Pollution	10.1016/j.envpol.2011.11.016	No	Yes	No	Nano-Fe2O3	Fe2O3	Alfa Aesar	NA	NA	30	NA	none	Spherical	exposure medium	NA	700	No	Crustacean	Ceriodaphnia dubia	Water Flea	filter feeder	Aqueous	NA	NA		Reconstituted water (SM7)	Lab		7.1		50				6 h	6	Acute	BCF	Dry	Whole organism				69.5652		1.3913
	Hu	2012	Environmental Pollution	10.1016/j.envpol.2011.11.016	No	Yes	No	Nano-Fe2O3	Fe2O3	Alfa Aesar	NA	NA	30	NA	none	Spherical	exposure medium	NA	700	No	Crustacean	Ceriodaphnia dubia	Water Flea	filter feeder	Aqueous	NA	NA		Reconstituted water (SM7)	Lab		7.4		50				6 h	6	Acute	BCF	Dry	Whole organism				60.8696		1.21739
	Hu	2012	Environmental Pollution	10.1016/j.envpol.2011.11.016	No	Yes	No	Nano-Fe2O3	Fe2O3	Alfa Aesar	NA	NA	30	NA	none	Spherical	exposure medium	NA	700	No	Crustacean	Ceriodaphnia dubia	Water Flea	filter feeder	Aqueous	NA	NA		Reconstituted water (SM7)	Lab		7.8		50				6 h	6	Acute	BCF	Dry	Whole organism				30.4348		0.608696
	Hu	2012	Environmental Pollution	10.1016/j.envpol.2011.11.016	No	Yes	No	Nano-Fe2O3	Fe2O3	Alfa Aesar	NA	NA	30	NA	none	Spherical	exposure medium	NA	700	No	Crustacean	Ceriodaphnia dubia	Water Flea	filter feeder	Aqueous	NA	NA		Reconstituted water (SM7)	Lab		8.2		50				6 h	6	Acute	BCF	Dry	Whole organism				21.7391		0.434783
	Hu	2012	Environmental Pollution	10.1016/j.envpol.2011.11.016	No	Yes	No	Nano-Fe2O3	Fe2O3	Alfa Aesar	NA	NA	30	NA	none	Spherical	exposure medium	NA	700	No	Crustacean	Ceriodaphnia dubia	Water Flea	filter feeder	Aqueous	NA	NA		Reconstituted water (SM7)	Lab		8.8		50				6 h	6	Acute	BCF	Dry	Whole organism				24.7826		0.495652
	Hu	2012	Environmental Pollution	10.1016/j.envpol.2011.11.016	No	Yes	No	Nano-Fe2O3	Fe2O3	Alfa Aesar	NA	NA	30	NA	none	Spherical	exposure medium	NA	700	No	Crustacean	Ceriodaphnia dubia	Water Flea	filter feeder	Aqueous with uncontaminated diet	normal food	NA		Reconstituted water (SM7)	Lab		7.8		50				6 h	6	Acute	BCF	Dry	Whole organism				66.087		1.32174
	Hu	2012	Environmental Pollution	10.1016/j.envpol.2011.11.016	No	Yes	No	Nano-Fe2O3	Fe2O3	Alfa Aesar	NA	NA	30	NA	none	Spherical	exposure medium	NA	700	No	Crustacean	Ceriodaphnia dubia	Water Flea	filter feeder	Aqueous with uncontaminated diet	normal food	NA		Reconstituted water (SM7)	Lab		7.8		50				6 h	6	Acute	BCF	Dry	Whole organism				13.913		0.278261
																																			Yes
	Krystek	2016	Talanta	10.1016/j.talanta.2015.09.063	No	No	Yes	Au NPs	Au	BioPure	NA	NA	5	NA	Citrate	Spherical		NA	NA	No	Crustacean	Daphnia magna	Water Flea	filter feeder	Aqueous	NA	NA							3				48 h	48	Acute	BCF	Dry	Whole organism	Ti	ICP-MS	Yes	10582.6		3527.54
	Krystek	2016	Talanta	10.1016/j.talanta.2015.09.063	No	No	Yes	Au NPs	Au	BioPure	NA	NA	50	NA	Citrate	Spherical		NA	NA	No	Crustacean	Daphnia magna	Water Flea	filter feeder	Aqueous	NA	NA							3				48 h	48	Acute	BCF	Dry	Whole organism	Ti	ICP-MS	Yes	7065.22		2355.07
																																			Yes
																																			Yes
	Hull	2011			No	Yes	Yes	BSA-AuNP	Au	NA	NA	NA	7	NA	bovine serum albumin	Spherical		NA	12.9	No	Molluscs	Corbicula fluminea	Asian clams	filter feeder	Aqueous	NA	NA							15				180 h	180	Acute	BCF	Wet	Whole organism	Au	ICP-MS	Yes	122.5	9.8	8.16667
	Hull	2011			No	Yes	Yes	BSA-AuNP	Au	NA	NA	NA	15	NA	bovine serum albumin	Spherical		NA	31.9	No	Molluscs	Corbicula fluminea	Asian clams	filter feeder	Aqueous	NA	NA							15				180 h	180	Acute	BCF	Wet	Whole organism	Au	ICP-MS	Yes	181.25	14.5	12.0833
	Hull	2011			No	Yes	Yes	BSA-AuNP	Au	NA	NA	NA	46	NA	bovine serum albumin	Spherical		NA	44.1	No	Molluscs	Corbicula fluminea	Asian clams	filter feeder	Aqueous	NA	NA							15				180 h	180	Acute	BCF	Wet	Whole organism	Au	ICP-MS	Yes	66.25	5.3	4.41667
	Mortimer	2016	Environmental Science & Technology	10.1021/acs.est.6b01916	Yes	Yes	No	14C-MWCNTs	CNTs	NA	NA	NA	36.5	500	none	Fibre		NA	NA	No	Protozoan	Tetrahymena thermophila		gathering collector	Aqueous	NA	NA		Reconstituted water (SM7)	Lab				0.3	Yes	0.06		22 h	22	Acute	BCF	Dry	Whole organism	C14	liquid scintillation counting (LSC) and accelerator mass spectrometry (AMS)		180		2968
	Mortimer	2016	Environmental Science & Technology	10.1021/acs.est.6b01916	Yes	Yes	No	14C-MWCNTs	CNTs	NA	NA	NA	36.5	500	none	Fibre		-33.4	165.6	No	Protozoan	Tetrahymena thermophila		gathering collector	Aqueous	NA	NA		Reconstituted water (SM7)	Lab				1	Yes	0.39		22 h	22	Acute	BCF	Dry	Whole organism	C14	liquid scintillation counting (LSC) and accelerator mass spectrometry (AMS)		470		470
	Mortimer	2016	Environmental Science & Technology	10.1021/acs.est.6b01916	Yes	Yes	No	14C-MWCNTs	CNTs	NA	NA	NA	36.5	500	none	Fibre		NA	NA	No	Protozoan	Tetrahymena thermophila		gathering collector	Aqueous	NA	NA		Reconstituted water (SM7)	Lab				0.004	Yes			22 h	22	Acute	BAF	Dry	Whole organism	C14	liquid scintillation counting (LSC) and accelerator mass spectrometry (AMS)				798
	Mortimer	2016	Environmental Science & Technology	10.1021/acs.est.6b01916	Yes	Yes	No	14C-MWCNTs	CNTs	NA	NA	NA	36.5	500	none	Fibre		NA	NA	No	Protozoan	Tetrahymena thermophila		gathering collector	Aqueous	NA	NA		Reconstituted water (SM7)	Lab				0.3	Yes			22 h	22	Acute	BAF	Dry	Whole organism	C14	liquid scintillation counting (LSC) and accelerator mass spectrometry (AMS)				798
[truncated: 34 more columns]

## Sheet: Fish
	Publications							Material Characterization									Material characterization in aqueous suspension				Species			Experiment conditions									Results
	Author	Publish year	Journal	DOI	Trophic transfer related	Kinetics study	Size-related	Material name		Manufacture	Purity	Crystal form	Diameter (nm)	Length (nm)	Coating	Shape	Test medium (during test/expusure/ exposure medium?)	Zeta potential (mV)	Hydrodynamic diameter	size over time?	Taxonomic group	Species _full	Species Common Name	Dietary	Diet	Diet full name	exposure type (static/dynamic/Renewal)	Exposure medium	Test location	Illumination	pH	No. of doses	Initial/Nominal Conc.(μg/mL or mg/L or mg/kg food)	Bioavailable/Measured Conc. (μg/mL = mg/L)	Dry/wet wt. ratio (kg/kg)	dose regime description	cumulative exposure duration (h)	Acute/Chronic	Endpoint (BCF/BAF/BMF)	Dry/wet body weight	Response site (Whole organism/organ)	Form measured	Method	mg/kg biomass (dry wt.)	BAF/BCF (L/kg) dry wt.	log(BCF/BAF) dry	Depuration duration (h)	Depuration with food?	Remining %
	Ates	2013	Journal of nanomaterials	10.1155/2013/460518	No	No	No	TiO2 NPs	TiO2	Skysoring Nanomaterials Inc. (USA)	0.995	Rutile	10-30	n	none	Sphere	stock solution	-31.6	432	No	Fish	Carassius auratus	Goldfish	Aqueous with uncontaminated diet	fish feed flakes (0.5% of mean body weight)	n	Static	Freshwater	Lab	non-UV	6.03-6.15	5	10	NA		5 days	120	Acute	BCF		organ
	Ates	2013	Journal of nanomaterials	10.1155/2013/460518	No	No	No	TiO2 NPs	TiO2	Skysoring Nanomaterials Inc. (USA)	0.995	Rutile	10-30	n	none	Sphere	stock solution	NA	432	No	Fish	Carassius auratus	Goldfish	Aqueous with uncontaminated diet	fish feed flakes (0.5% of mean body weight)	n	Static	Freshwater	Lab	non-UV	6.63-6.45	5	100	NA		6 days	120	Acute	BCF		organ
	Fouqueray	2013	Environmental Science and Pollution Research	10.1007/s11356-012-1256-7	No	No	No	aged T-Lite	TiO2	BASF	NA	Rutile	2000-30000		Al(OH)3 and PDMS		exposure medium	NA	300, 20000	No	Fish	Danio rerio	Zebrafish	Dietary	contaminated fish food (71 𝞵g Ti/g )		Static	Evian® water	Lab	non-UV	7	18		NA		14 days	336	Acute	BMF		Whole organism	Ti	ICP-MS		0.062	-1.20761
	Fouqueray	2013	Environmental Science and Pollution Research	10.1007/s11356-012-1256-7	Yes	No	No	aged T-Lite	TiO2	BASF	NA	Rutile	2000-30000		Al(OH)3 and PDMS		exposure medium	NA	300, 20000	No	Fish	Danio rerio	Zebrafish	Dietary	contaminated daphnia fed with contaminated algae	Pseudokirchneriella subcapitata, Daphnia magna	Static	Evian® water	Lab	non-UV	7	18		NA		7 days	336	Acute	BMF		Whole organism	Ti	ICP-MS				3 days	Yes	51.2
	Asztemborska	2018	Water, Air, & Soil Pollution	10.1007/s11270-018-3852-8	No	No	No	TiO2 nanopowder	TiO2	SIGMA-ALDRICH	NA		<100			Sphere		NA	NA	No	Fish	Danio rerio	Zebrafish	Aqueous with uncontaminated diet	fresh algae	Elodea canadensis	Static		Lab	non-UV		7	10	NA		14 days	336	Acute	BCF	Dry	Whole organism	Ti	ICP-MS	210	21	1.32222
	Asztemborska	2018	Water, Air, & Soil Pollution	10.1007/s11270-018-3852-8	Yes	No	No	TiO2 nanopowder	TiO2	SIGMA-ALDRICH	NA		<100			Sphere		NA	NA	No	Fish	Danio rerio	Zebrafish	Dietary	washed contaminated algae 720 mgTi/kg	Elodea canadensis	Static		Lab	non-UV		7		NA		14 days	336	Acute	BMF	Dry	Whole organism	Ti	ICP-MS	90
	Xiao	2019	Environmental Science: Nano	10.1039/c9en00797k	No	No	No		TiO2		NA		NA				exposure medium	NA	85.9	No	Fish		Stone Moroko	Aqueous+Dietary				Freshwater	Field N	non-UV		3		0.00383				Chronic	BAF	Dry	Whole organism	nano Ti	sp-ICP-MS	15.1356	3951.86	3.5968
	Xiao	2019	Environmental Science: Nano	10.1039/c9en00797k	No	No	No		TiO2		NA		NA				exposure medium	NA	85.9	No	Fish		Yellow catfish	Aqueous+Dietary				Freshwater	Field N	non-UV		3		0.00383				Chronic	BAF	Dry	Whole organism	nano Ti	sp-ICP-MS	16.9824	4434.06	3.6468
	Xiao	2019	Environmental Science: Nano	10.1039/c9en00797k	No	No	No		TiO2		NA		NA				exposure medium	NA	85.9	No	Fish		Whitebait	Aqueous+Dietary				Freshwater	Field N	non-UV		30		0.00383				Chronic	BAF	Dry	Whole organism	nano Ti	sp-ICP-MS	4.16869	1088.43	3.0368
	Xiao	2019	Environmental Science: Nano	10.1039/c9en00797k	No	No	No		TiO2		NA		NA				exposure medium	NA	85.9	No	Fish		Mongolian Culter	Aqueous+Dietary				Freshwater	Field N	non-UV		3		0.00383				Chronic	BAF	Dry	Whole organism	nano Ti	sp-ICP-MS	4.46684	1166.28	3.0668
	Xiao	2019	Environmental Science: Nano	10.1039/c9en00797k	No	No	No		TiO2	2	NA		NA				exposure medium	NA	85.9	No	Fish		Crucian	Aqueous+Dietary				Freshwater	Field N	non-UV		3		0.00383				Chronic	BAF	Dry	Whole organism	nano Ti	sp-ICP-MS	23.4423	6120.7	3.7868
	Xiao	2019	Environmental Science: Nano	10.1039/c9en00797k	No	No	No		TiO2		NA		NA				exposure medium	NA	85.9	No	Fish		Carp	Aqueous+Dietary				Freshwater	Field N	non-UV		3		0.00383				Chronic	BAF	Dry	Whole organism	nano Ti	sp-ICP-MS	7.24436	1891.48	3.2768
	Johnston	2010	Environmental Science and Technology	10.1021/es901971a	No	No	No	TiO2 NPs	TiO2	SIGMA-ALDRICH	>99.9%		34.2			Sphere	exposure medium	-4.2	575	No	Fish	Oncorhynchus mykiss	Rainbow Trout	Aqueous				Reconstituted water	Lab	n		8	0.5	NA		10 days	240	Acute			organ
	Johnston	2010	Environmental Science and Technology	10.1021/es901971a	No	No	No	TiO2 NPs	TiO2	SIGMA-ALDRICH	>99.9%		34.2			Sphere	exposure medium	-4.5	848	No	Fish	Oncorhynchus mykiss	Rainbow Trout	Aqueous				Reconstituted water	Lab			8	5	NA		10 days	240	Acute			organ
	Johnston	2010	Environmental Science and Technology	10.1021/es901971a	No	No	No	TiO2 NPs	TiO2	SIGMA-ALDRICH	>99.9%		34.2			Sphere	exposure medium	NA	NA	No	Fish	Oncorhynchus mykiss	Rainbow Trout	Dietary	feed pellets 100 mg TiO2/kg			Reconstituted water	Lab			8		NA		21 days	504	Acute	BMF		organ
	Johnston	2010	Environmental Science and Technology	10.1021/es901971a	No	No	No	TiO2 NPs	TiO2	SIGMA-ALDRICH	>99.9%		34.2			Sphere	exposure medium	NA	NA	No	Fish	Oncorhynchus mykiss	Rainbow Trout	Dietary	feed pellets 1000 mg TiO2/kg			Reconstituted water	Lab			8		NA		21 days	504	Acute	BMF		organ
	Carmo	2018	Environmental Toxicology	10.1002/tox.22699	No	No	No	AEROXIDE TiO2-NP powder	TiO2	Evonik Degussa Industries	0.995	80% anatase 20% rutile	21				exposure medium	-17.64	208.25	No	Fish	Prochilodus lineatus		Aqueous with uncontaminated diet	commercial fish food		Semi-static		Lab		7.02	10	1	0.52		14 days	336	Acute	BCF	Dry	organ	Ti	atomic absorption spectrophotometer equipped with a graphite furnace
	Carmo	2018	Environmental Toxicology	10.1002/tox.22699	No	No	No	AEROXIDE TiO2-NP powder	TiO2	Evonik Degussa Industries	0.995	80% anatase 20% rutile	21				exposure medium	-17.64	208.25	No	Fish	Prochilodus lineatus		Aqueous with uncontaminated diet	commercial fish food		Semi-static		Lab		7.02	10	5	2.27		14 days	336	Acute	BCF	Dry	organ	Ti	atomic absorption spectrophotometer equipped with a graphite furnace
	Carmo	2018	Environmental Toxicology	10.1002/tox.22699	No	No	No	AEROXIDE TiO2-NP powder	TiO2	Evonik Degussa Industries	0.995	80% anatase 20% rutile	21				exposure medium	-17.64	208.25	No	Fish	Prochilodus lineatus		Aqueous with uncontaminated diet	commercial fish food		Semi-static		Lab		7.02	10	10	3.35		14 days	336	Acute	BCF	Dry	organ	Ti	atomic absorption spectrophotometer equipped with a graphite furnace
	Carmo	2018	Environmental Toxicology	10.1002/tox.22699	No	No	No	AEROXIDE TiO2-NP powder	TiO2	Evonik Degussa Industries	0.995	80% anatase 20% rutile	21				exposure medium	-17.64	208.25	No	Fish	Prochilodus lineatus		Aqueous with uncontaminated diet	commercial fish food		Semi-static		Lab		7.02	10	50	18.32		14 days	336	Acute	BCF	Dry	organ	Ti	atomic absorption spectrophotometer equipped with a graphite furnace
	Yeo	2013	Environmental Pollution	10.1016/j.envpol.2013.03.040	Yes	No	No	TiO2 NPs	TiO2	Youngnam University	NA	anatase	7.5			Sphere		NA	NA	No	Fish	Oryzias sinensis	Ricefish	Aqueous+Dietary				Freshwater	Field A					0.0055		17 days	408	Acute	BAF	Dry	Whole organism	Ti	ICP-MS	0.194	35.2727	1.54744
	Yeo	2013	Environmental Pollution	10.1016/j.envpol.2013.03.040	Yes	No	No	TiO2 NTs	TiO2	Youngnam University	NA	anatase	9			Rod		NA	NA	No	Fish	Oryzias sinensis	Ricefish	Aqueous+Dietary				Freshwater	Field A					0.0025		17 days	408	Acute	BAF	Dry	Whole organism	Ti	ICP-MS	0.0473333	18.9333	1.27723
	Yeo	2013	Environmental Pollution	10.1016/j.envpol.2013.03.040	Yes	No	No	TiO2 NPs	TiO2	Youngnam University	NA	anatase	7.5			Sphere		NA	NA	No	Fish	Oryzias sinensis	Ricefish	Aqueous+Dietary				Freshwater	Field A					0.211333		7 days	168	Acute	BAF	Dry	Whole organism	Ti	ICP-MS	0.2725	1.28943	0.110399
	Park	2013	Molecular & Cellular Toxicology	10.1007/s13273-013-0046-8	No	No	No	TiO2 NPs	TiO2	Youngnam University	NA	anatase	7.5			Sphere		-29.32	NA	No	Fish	Danio rerio	Zebrafish	Aqueous with uncontaminated diet	Brine shrimp			Reconstituted water	Lab			6	1	NA		10 days	240	Acute	BCF	Wet	organ	Ti	ICP-MS
	Park	2013	Molecular & Cellular Toxicology	10.1007/s13273-013-0046-8	No	No	No	TiO2 NTs	TiO2	Youngnam University	NA	anatase	9			Rod		-30.92	NA	No	Fish	Danio rerio	Zebrafish	Aqueous with uncontaminated diet	Brine shrimp			Reconstituted water	Lab			6	1	NA		10 days	240	Acute	BCF	Wet	organ	Ti	ICP-MS
	Zeumer	2020	Science of the Total Environment	10.1016/j.scitotenv.2020.137974	No	No	No	TiO2 NPs NM-105	TiO2		NA		27.5				exposure medium	-17.1	1009	No	Fish	Oncorhynchus mykiss	Rainbow Trout	Aqueous with uncontaminated diet	commercial fish food			Distilled water	Lab			10	0.021209	NA		28 days	672	Chronic	BCF	Wet	organ	Ti	ICP-OES
	Zeumer	2020	Science of the Total Environment	10.1016/j.scitotenv.2020.137974	No	No	No	TiO2 NPs NM-105	TiO2		NA		27.5				exposure medium	NA	1009	No	Fish	Oncorhynchus mykiss	Rainbow Trout	Aqueous with uncontaminated diet	commercial fish food			Distilled water	Lab			10	0.038243	NA		28 days	672	Chronic	BCF	Wet	organ	Ti	ICP-OES
	Zeumer	2020	Science of the Total Environment	10.1016/j.scitotenv.2020.137974	No	No	No	TiO2 NPs NM-105	TiO2		NA		27.5				exposure medium	NA	1009	No	Fish	Oncorhynchus mykiss	Rainbow Trout	Aqueous with uncontaminated diet	commercial fish food			Distilled water	Lab			10	0.071476	NA		28 days	672	Chronic	BCF	Wet	organ	Ti	ICP-OES
	Shi	2018	NanoImpact	10.1016/j.impact.2016.09.002	No	No	No		TiO2									NA	NA	No	Fish		Crucian Carp	Aqueous+Dietary				Freshwater	Field N					0.11523					BAF	Dry	organ	Ti	ICP-MS
	Shi	2018	NanoImpact	10.1016/j.impact.2016.09.002	No	No	No		TiO2									NA	NA	No	Fish		Crucian Carp	Aqueous+Dietary				Freshwater	Field N					0.11523					BAF	Dry	organ	Ti	ICP-MS
	Cunha	2020	Ecotoxicology and Environmental Safety	10.1016/j.ecoenv.2020.111032	No	No	No	Np-TiO2	TiO2	Merck, USA	NA		NA					NA	NA	No	Fish	Danio rerio	Zebrafish	Dietary	commercial fish food 26 𝞵g Ti/g			Tap water	Lab		6.8			NA		7 days	168	Acute	BMF	Dry	organ		atomic absorption spectrophotometry coupled to a graphite furnace (GFAAS)
	Cunha	2020	Ecotoxicology and Environmental Safety	10.1016/j.ecoenv.2020.111032	No	No	No	Np-TiO2	TiO2	Merck, USA	NA		NA					NA	NA	No	Fish	Danio rerio	Zebrafish	Dietary	commercial fish food 182 𝞵g Ti/g			Tap water	Lab		6.8			NA		7 days	168	Acute	BMF	Dry	organ		atomic absorption spectrophotometry coupled to a graphite furnace (GFAAS)
	Cunha	2020	Ecotoxicology and Environmental Safety	10.1016/j.ecoenv.2020.111032	No	No	No	Np-TiO2	TiO2	Merck, USA	NA		NA					NA	NA	No	Fish	Danio rerio	Zebrafish	Dietary	commercial fish food 392 𝞵g Ti/g			Tap water	Lab		6.8			NA		7 days	168	Acute	BMF	Dry	organ		atomic absorption spectrophotometry coupled to a graphite furnace (GFAAS)
	Cunha	2020	Ecotoxicology and Environmental Safety	10.1016/j.ecoenv.2020.111032	No	No	No	Np-TiO2	TiO2	Merck, USA	NA		NA					NA	NA	No	Fish	Danio rerio	Zebrafish	Dietary	commercial fish food 26 𝞵g Ti/g			Tap water	Lab		6.8			NA		14 days	336	Acute	BMF	Dry	organ		atomic absorption spectrophotometry coupled to a graphite furnace (GFAAS)
	Cunha	2020	Ecotoxicology and Environmental Safety	10.1016/j.ecoenv.2020.111032	No	No	No	Np-TiO2	TiO2	Merck, USA	NA		NA					NA	NA	No	Fish	Danio rerio	Zebrafish	Dietary	commercial fish food 182 𝞵g Ti/g			Tap water	Lab		6.8			NA		14 days	336	Acute	BMF	Dry	organ		atomic absorption spectrophotometry coupled to a graphite furnace (GFAAS)
	Cunha	2020	Ecotoxicology and Environmental Safety	10.1016/j.ecoenv.2020.111032	No	No	No	Np-TiO2	TiO2	Merck, USA	NA		NA					NA	NA	No	Fish	Danio rerio	Zebrafish	Dietary	commercial fish food 392 𝞵g Ti/g			Tap water	Lab		6.8			NA		14 days	336	Acute	BMF	Dry	organ		atomic absorption spectrophotometry coupled to a graphite furnace (GFAAS)
	Shahzad	2017	Punjab University Journal of Zoology	ISSN2313-8556 (online)	No	No	No	TiO2 NPs	TiO2		NA		NA					NA	NA	No	Fish	Oncorhynchus mykiss	Rainbow Trout	Aqueous with uncontaminated diet	commercial fish food			Freshwater	Lab		7.75	12	0.5	NA		14 days	336	Acute	BCF	Dry	organ	Ti	ICP-MS
	Shahzad	2017	Punjab University Journal of Zoology	ISSN2313-8556 (online)	No	No	No	TiO2 NPs	TiO2		NA		NA					NA	NA	No	Fish	Oncorhynchus mykiss	Rainbow Trout	Aqueous with uncontaminated diet	commercial fish food			Freshwater	Lab		7.75	12	1	NA		14 days	336	Acute	BCF	Dry	organ	Ti	ICP-MS
	Shahzad	2017	Punjab University Journal of Zoology	ISSN2313-8556 (online)	No	No	No	TiO2 NPs	TiO2		NA		NA					NA	NA	No	Fish	Oncorhynchus mykiss	Rainbow Trout	Aqueous with uncontaminated diet	commercial fish food			Freshwater	Lab		7.75	12	1.5	NA		14 days	336	Acute	BCF	Dry	organ	Ti	ICP-MS
	Cano	2018	Environmental Science and Technology	10.1021/acs.est.7b03522	Yes	No	Yes	MWCNT2	CNT		> 95%		25	15000		Fibre		NA	NA	No	Fish	Pimephales promelas	Fathead Minnow	Dietary	Daphnia magna 0.06 mg/kg			Freshwater	Lab	non-UV		5		NA		7 days	168	Acute	BMF	Dry	Whole organism	MWNT	microwave-induced heating technique	0.04
	Sung	2018	Chemosphere	10.1016/j.chemosphere.2018.06.149	No	Yes	Yes	AuNPs	Au	nanoComposix	NA		30		polyvinylpyrrolidone (PVP)			NA	NA	No	Fish	Danio rerio	Zebrafish	Aqueous with uncontaminated diet	commercial dry pellets			Reconstituted water	Lab	non-UV	7.6	8	0.05	NA		2 days	48	Acute	BCF	Wet	organ	Au	ICP-MS
	Sung	2018	Chemosphere	10.1016/j.chemosphere.2018.06.149	No	Yes	Yes	AuNPs	Au	nanoComposix	NA		30		polyvinylpyrrolidone (PVP)			NA	NA	No	Fish	Danio rerio	Zebrafish	Aqueous with uncontaminated diet	commercial dry pellets			Reconstituted water	Lab	non-UV	7.6	8	0.05	NA		7 days	168	Acute	BCF	Wet	organ	Au	ICP-MS
	Sung	2018	Chemosphere	10.1016/j.chemosphere.2018.06.149	No	Yes	Yes	AuNPs	Au	nanoComposix	NA		80		polyvinylpyrrolidone (PVP)			NA	NA	No	Fish	Danio rerio	Zebrafish	Aqueous with uncontaminated diet	commercial dry pellets			Reconstituted water	Lab	non-UV	7.6	8	0.05	NA		2 days	48	Acute	BCF	Wet	organ	Au	ICP-MS
	Sung	2018	Chemosphere	10.1016/j.chemosphere.2018.06.149	No	Yes	Yes	AuNPs	Au	nanoComposix	NA		80		polyvinylpyrrolidone (PVP)			NA	NA	No	Fish	Danio rerio	Zebrafish	Aqueous with uncontaminated diet	commercial dry pellets			Reconstituted water	Lab	non-UV	7.6	8	0.05	NA		7 days	168	Acute	BCF	Wet	organ	Au	ICP-MS
	Perrier	2018	Gold Bulletin	10.1007/s13404-018-0241-4	Yes	No	No	AuNPs	Au		NA		10		Polyethylene glycol (PEG)			NA	NA	No	Fish	Hypostomus plecostomus	Grazer fish	Dietary	exposed biofilm 543 mg/kg dw			Tap water	Lab	non-UV				NA		21 days	504	Acute	BMF	Dry	organ	Au	electrothermic atomic absorption spectrophotometry
	Perrier	2018	Gold Bulletin	10.1007/s13404-018-0241-4	Yes	No	No	AuNPs	Au		NA		10		Polyethylene glycol (PEG)			NA	NA	No	Fish	Hypostomus plecostomus	Grazer fish	Dietary	exposed biofilm 7676 mg/kg dw			Tap water	Lab	non-UV				NA		21 days	504	Acute	BMF	Dry	organ	Au	electrothermic atomic absorption spectrophotometry
	Maes	2014	Environmental Science and Technology	10.1021/es503006v	No	Yes	No	carbon-14 MWNTs	CNTs		NA		NA			Fibre		NA	NA	No	Fish	Danio rerio	Zebrafish	Aqueous	n			Reconstituted water	Lab	non-UV			1	NA			168	Acute	BCF	Dry	Whole organism + organ			320.95	320.95	2.50644
	Maes	2014	Environmental Science and Technology	10.1021/es503006v	No	Yes	No	carbon-14 MWNTs	CNTs		NA		NA			Fibre		NA	NA	No	Fish	Danio rerio	Zebrafish	Aqueous with uncontaminated diet	Artemia nauplii			Reconstituted water	Lab	non-UV			1	NA			336	Acute	BCF	Dry	Whole organism + organ			439.37	439.37	2.64283
	Maes	2014	Environmental Science and Technology	10.1021/es503006v	No	Yes	No	carbon-14 MWNTs	CNTs		NA		NA			Fibre		NA	NA	No	Fish	Danio rerio	Zebrafish	Aqueous with uncontaminated diet	Artemia nauplii			Reconstituted water	Lab	non-UV			1	NA			336	Acute	BCF	Dry	Whole organism + organ			214.99	214.99	2.33242	168
	Chen	2014	Enviromental Toxicology and Chemistry	10.1002/etc.2539	No	Yes	No	C60	C60	Yongxin Sci & Tech Co.	0.999		NA					NA	NA	No	Fish	Danio rerio	Zebrafish	Aqueous			Semi-static	Reconstituted water	Lab			7	0.2	NA	0.2	3 days	72	Acute	BCF	Wet	Whole organism + organ	C60	UV-visible spectrophotometer	785	3925	3.59384	48		31
	Chen	2014	Enviromental Toxicology and Chemistry	10.1002/etc.2539	No	Yes	No	C60	C60	Yongxin Sci & Tech Co.	0.999		NA					NA	139	No	Fish	Danio rerio	Zebrafish	Aqueous			Semi-static	Reconstituted water	Lab			7	2	NA	0.2	3 days	72	Acute	BCF	Wet	Whole organism + organ	C60	UV-visible spectrophotometer	1110	555	2.74429	48		40
	Lu	2017	ASC Nano	10.1021/acsnano.6b07982	No	Yes	No	14C-labeled few-layer graphene	graphene		NA		30					NA	NA	No	Fish	Danio rerio	Zebrafish	Aqueous				Reconstituted water	Lab	non-UV			0.05	NA		72 h	72	Acute	BCF	Dry	Whole organism + organ			0.09	1.8	0.255273
	Lu	2017	ASC Nano	10.1021/acsnano.6b07982	No	Yes	No	14C-labeled few-layer graphene	graphene		NA		30					NA	NA	No	Fish	Danio rerio	Zebrafish	Aqueous				Reconstituted water	Lab	non-UV			0.075	NA		72 h	72	Acute	BCF	Dry	Whole organism + organ			0.15	2	0.30103	120		70
	Lu	2017	ASC Nano	10.1021/acsnano.6b07982	No	Yes	No	14C-labeled few-layer graphene	graphene		NA		30					NA	NA	No	Fish	Danio rerio	Zebrafish	Aqueous				Reconstituted water	Lab	non-UV			0.24	NA		72 h	72	Acute	BCF	Dry	Whole organism + organ			0.25	1.04167	0.0177288
	Ates	2016	Aquatic Toxicology	10.1016/j.aquatox.2016.05.005	No	No	No	􏰁alpha-Fe2O3	Fe2O3	SIGMA-ALDRICH	NA	alpha	30			Sphere	exposure medium	-23.6	426	No	Fish	Oreochromis niloticus		Aqueous with uncontaminated diet	commercial fish food							15	0.1	NA		60 days	1440	Chronic	BCF	Dry	organ	Fe	ICP-MS
	Ates	2016	Aquatic Toxicology	10.1016/j.aquatox.2016.05.005	No	No	No	􏰁alpha-Fe2O3	Fe2O3	SIGMA-ALDRICH	NA	alpha	30			Sphere	exposure medium	-23.6	426	No	Fish	Oreochromis niloticus		Aqueous with uncontaminated diet	commercial fish food							15	0.5	NA		60 days	1440	Chronic	BCF	Dry	organ	Fe	ICP-MS
	Ates	2016	Aquatic Toxicology	10.1016/j.aquatox.2016.05.005	No	No	No	􏰁alpha-Fe2O3	Fe2O3	SIGMA-ALDRICH	NA	alpha	30			Sphere	exposure medium	-23.6	426	No	Fish	Oreochromis niloticus		Aqueous with uncontaminated diet	commercial fish food							15	1	NA		60 days	1440	Chronic	BCF	Dry	organ	Fe	ICP-MS
	Ates	2016	Aquatic Toxicology	10.1016/j.aquatox.2016.05.005	No	No	No	􏰁gamma-Fe2O3	Fe2O3	SIGMA-ALDRICH	NA	gamma	30			Sphere	exposure medium	-18.1	304	No	Fish	Oreochromis niloticus		Aqueous with uncontaminated diet	commercial fish food							15	0.1	NA		60 days	1440	Chronic	BCF	Dry	organ	Fe	ICP-MS
	Ates	2016	Aquatic Toxicology	10.1016/j.aquatox.2016.05.005	No	No	No	􏰁gamma-Fe2O3	Fe2O3	SIGMA-ALDRICH	NA	gamma	30			Sphere	exposure medium	-18.1	304	No	Fish	Oreochromis niloticus		Aqueous with uncontaminated diet	commercial fish food							15	0.5	NA		60 days	1440	Chronic	BCF	Dry	organ	Fe	ICP-MS
	Ates	2016	Aquatic Toxicology	10.1016/j.aquatox.2016.05.005	No	No	No	􏰁gamma-Fe2O3	Fe2O3	SIGMA-ALDRICH	NA	gamma	30			Sphere	exposure medium	-18.1	304	No	Fish	Oreochromis niloticus		Aqueous with uncontaminated diet	commercial fish food							15	1	NA		60 days	1440	Chronic	BCF	Dry	organ	Fe	ICP-MS
	Ates	2016	Aquatic Toxicology	10.1016/j.aquatox.2016.05.005	No	No	No	􏰁alpha-Fe2O3	Fe2O3	SIGMA-ALDRICH	NA	alpha	30			Sphere	exposure medium	-23.6	426	No	Fish	Oreochromis niloticus		Aqueous with uncontaminated diet	commercial fish food							15	0.1	NA		60 days	1440	Chronic	BCF	Dry	organ	Fe	ICP-MS				30 days	Yes
	Ates	2016	Aquatic Toxicology	10.1016/j.aquatox.2016.05.005	No	No	No	􏰁alpha-Fe2O3	Fe2O3	SIGMA-ALDRICH	NA	alpha	30			Sphere	exposure medium	-23.6	426	No	Fish	Oreochromis niloticus		Aqueous with uncontaminated diet	commercial fish food							15	0.5	NA		60 days	1440	Chronic	BCF	Dry	organ	Fe	ICP-MS				30 days	Yes
	Ates	2016	Aquatic Toxicology	10.1016/j.aquatox.2016.05.005	No	No	No	􏰁alpha-Fe2O3	Fe2O3	SIGMA-ALDRICH	NA	alpha	30			Sphere	exposure medium	-23.6	426	No	Fish	Oreochromis niloticus		Aqueous with uncontaminated diet	commercial fish food							15	1	NA		60 days	1440	Chronic	BCF	Dry	organ	Fe	ICP-MS				30 days	Yes
	Ates	2016	Aquatic Toxicology	10.1016/j.aquatox.2016.05.005	No	No	No	􏰁gamma-Fe2O3	Fe2O3	SIGMA-ALDRICH	NA	gamma	30			Sphere	exposure medium	-18.1	304	No	Fish	Oreochromis niloticus		Aqueous with uncontaminated diet	commercial fish food							15	0.1	NA		60 days	1440	Chronic	BCF	Dry	organ	Fe	ICP-MS				30 days	Yes
	Ates	2016	Aquatic Toxicology	10.1016/j.aquatox.2016.05.005	No	No	No	􏰁gamma-Fe2O3	Fe2O3	SIGMA-ALDRICH	NA	gamma	30			Sphere	exposure medium	-18.1	304	No	Fish	Oreochromis niloticus		Aqueous with uncontaminated diet	commercial fish food							15	0.5	NA		60 days	1440	Chronic	BCF	Dry	organ	Fe	ICP-MS				30 days	Yes
	Ates	2016	Aquatic Toxicology	10.1016/j.aquatox.2016.05.005	No	No	No	􏰁gamma-Fe2O3	Fe2O3	SIGMA-ALDRICH	NA	gamma	30			Sphere	exposure medium	-18.1	304	No	Fish	Oreochromis niloticus		Aqueous with uncontaminated diet	commercial fish food							15	1	NA		60 days	1440	Chronic	BCF	Dry	organ	Fe	ICP-MS				30 days	Yes
	Omidzahir	2019	Iranian Journal of Toxicology	http://ijt.arakmu.ac.ir/article-1-752-en.html	No	Yes	No	iron oxide NPs	Fe2O3	US Research Nano-materials Inc	NA		NA					NA	NA	No	Fish	Cyprinus Carpio	Common Carp	Aqueous								15	50	NA		28 days	672	Chronic	BCF	Dry	organ	Fe	atomic absorption spectrophotometer
	Omidzahir	2019	Iranian Journal of Toxicology	http://ijt.arakmu.ac.ir/article-1-752-en.html	No	Yes	No	iron oxide NPs	Fe2O3	US Research Nano-materials Inc	NA		NA					NA	NA	No	Fish	Cyprinus Carpio	Common Carp	Aqueous								15	75	NA		28 days	672	Chronic	BCF	Dry	organ	Fe	atomic absorption spectrophotometer
	Omidzahir	2019	Iranian Journal of Toxicology	http://ijt.arakmu.ac.ir/article-1-752-en.html	No	Yes	No	iron oxide NPs	Fe2O3	US Research Nano-materials Inc	NA		NA					NA	NA	No	Fish	Cyprinus Carpio	Common Carp	Aqueous								15	100	NA		28 days	672	Chronic	BCF	Dry	organ	Fe	atomic absorption spectrophotometer
	Suganya	2018	Journal of Inorganic and Organometallic Polymers and Materials	10.1007/s10904-018-0935-3	No	No	No	Green co-precipitated iron oxide	Fe2O3		NA		15.58			Sphere		NA	NA	No	Fish	Danio rerio	Zebrafish	Aqueous									69.67	NA		96 h	96	Acute	BCF	Wet	organ	Fe	atomic absorption spectrophotometer
	Suganya	2018	Journal of Inorganic and Organometallic Polymers and Materials	10.1007/s10904-018-0935-3	No	No	No	Green co-precipitated iron oxide	Fe2O3		NA		15.58			Sphere		NA	NA	No	Fish	Danio rerio	Zebrafish	Aqueous									139.34	NA		96 h	96	Acute	BCF	Wet	organ	Fe	atomic absorption spectrophotometer
	Suganya	2018	Journal of Inorganic and Organometallic Polymers and Materials	10.1007/s10904-018-0935-3	No	No	No	Green co-precipitated iron oxide	Fe2O3		NA		15.58			Sphere		NA	NA	No	Fish	Danio rerio	Zebrafish	Aqueous									278.68	NA		96 h	96	Acute	BCF	Wet	organ	Fe	atomic absorption spectrophotometer
	Suganya	2018	Journal of Inorganic and Organometallic Polymers and Materials	10.1007/s10904-018-0935-3	No	No	No	Green co-precipitated iron oxide	Fe2O3		NA		15.58			Sphere		NA	NA	No	Fish	Danio rerio	Zebrafish	Aqueous									557.35	NA		96 h	96	Acute	BCF	Wet	organ	Fe	atomic absorption spectrophotometer
	Suganya	2018	Journal of Inorganic and Organometallic Polymers and Materials	10.1007/s10904-018-0935-3	No	No	No	Green co-precipitated iron oxide	Fe2O3		NA		15.58			Sphere		NA	NA	No	Fish	Danio rerio	Zebrafish	Aqueous									1114.7	NA		96 h	96	Acute	BCF	Wet	organ	Fe	atomic absorption spectrophotometer
	Suganya	2018	Journal of Inorganic and Organometallic Polymers and Materials	10.1007/s10904-018-0935-3	No	No	No	Chemical co-precipitated iron oxide	Fe2O3		NA		21.34			Sphere		NA	NA	No	Fish	Danio rerio	Zebrafish	Aqueous									19.76	NA		96 h	96	Acute	BCF	Wet	organ	Fe	atomic absorption spectrophotometer
	Suganya	2018	Journal of Inorganic and Organometallic Polymers and Materials	10.1007/s10904-018-0935-3	No	No	No	Chemical co-precipitated iron oxide	Fe2O3		NA		21.34			Sphere		NA	NA	No	Fish	Danio rerio	Zebrafish	Aqueous									39.52	NA		96 h	96	Acute	BCF	Wet	organ	Fe	atomic absorption spectrophotometer
	Suganya	2018	Journal of Inorganic and Organometallic Polymers and Materials	10.1007/s10904-018-0935-3	No	No	No	Chemical co-precipitated iron oxide	Fe2O3		NA		21.34			Sphere		NA	NA	No	Fish	Danio rerio	Zebrafish	Aqueous									79.04	NA		96 h	96	Acute	BCF	Wet	organ	Fe	atomic absorption spectrophotometer
	Suganya	2018	Journal of Inorganic and Organometallic Polymers and Materials	10.1007/s10904-018-0935-3	No	No	No	Chemical co-precipitated iron oxide	Fe2O3		NA		21.34			Sphere		NA	NA	No	Fish	Danio rerio	Zebrafish	Aqueous									158.08	NA		96 h	96	Acute	BCF	Wet	organ	Fe	atomic absorption spectrophotometer
	Suganya	2018	Journal of Inorganic and Organometallic Polymers and Materials	10.1007/s10904-018-0935-3	No	No	No	Chemical co-precipitated iron oxide	Fe2O3		NA		21.34			Sphere		NA	NA	No	Fish	Danio rerio	Zebrafish	Aqueous									316.16	NA		96 h	96	Acute	BCF	Wet	organ	Fe	atomic absorption spectrophotometer
	Sayadi	2020	Chemosphere	10.1016/j.chemosphere.2020.125900	No	Yes	No	Iron oxide nanoparticles (Fe3O4 NPs)	Fe3O4	3302 Twig Leaf Lane	0.98		25			Sphere		NA	NA	No	Fish	Capoeta fusca	Blackfish	Aqueous									3.23	NA		28 days	672	Chronic	BCF	Dry	organ	Fe	graphite furnace atomic absorption spectromete
	Sayadi	2020	Chemosphere	10.1016/j.chemosphere.2020.125900	No	Yes	No	Iron oxide nanoparticles (Fe3O4 NPs)	Fe3O4	3302 Twig Leaf Lane	0.98		25			Sphere		NA	NA	No	Fish	Capoeta fusca	Blackfish	Aqueous									3.23	NA		28 days	672	Chronic	BCF	Dry	organ	Fe	graphite furnace atomic absorption spectromete				672
	Ding	2020	Journal of Hazardous Materials	10.1016/j.jhazmat.2020.122693	No	Yes	No	green fluorescent PS-NPs beads	PS		NA		488					NA	NA	No	Fish	Oreochromis niloticus)	Red tilapia	Aqueous with uncontaminated diet	commercial pellet food		Semi-static						0.1	NA		14 days	336	Acute	BCF	Wet	organ	PS	Hitachi F-7000 fluorescence spectrophotometer
	Guimarães	2021	Science of the Total Environment	10.1016/j.scitotenv.2020.141937	No	No	No	yellow-green fluorescent polystyrene plastics (PS NP)	PS	SIGMA-ALDRICH	NA		23.03					NA	NA	No	Fish	Ctenopharyngodon idella	Grass carp	Aqueous with uncontaminated diet	commercial pellet food			Tap water	Lab			12	4e-08	NA		20 days	480	Acute	BCF	Wet	organ
	Guimarães	2021	Science of the Total Environment	10.1016/j.scitotenv.2020.141937	No	No	No	yellow-green fluorescent polystyrene plastics (PS NP)	PS	SIGMA-ALDRICH	NA		23.03					NA	NA	No	Fish	Ctenopharyngodon idella	Grass carp	Aqueous with uncontaminated diet	commercial pellet food			Tap water	Lab			12	3.4e-05	NA		20 days	480	Acute	BCF	Wet	organ
	Guimarães	2021	Science of the Total Environment	10.1016/j.scitotenv.2020.141937	No	No	No	yellow-green fluorescent polystyrene plastics (PS NP)	PS	SIGMA-ALDRICH	NA		23.03					NA	NA	No	Fish	Ctenopharyngodon idella	Grass carp	Aqueous with uncontaminated diet	commercial pellet food			Tap water	Lab			12	0.034	NA		20 days	480	Acute	BCF	Wet	organ
	Zhu	2010	Small	10.1002/smll.201000989	No	Yes	No	Au NPs	Au		NA		2.19		cationic		exposure medium	40	18	No	Fish	Oryzias latipes	Japanese medaka	Aqueous with uncontaminated diet	dry flake							8	0.00392	0.034		120 h	120	Acute	BCF	Wet	organ	Au	ICP-MS
	Zhu	2010	Small	10.1002/smll.201000989	No	Yes	No	Au NPs	Au		NA		2.61		neutral		exposure medium	-10	10	No	Fish	Oryzias latipes	Japanese medaka	Aqueous with uncontaminated diet	dry flake							8	0.00392	0.547		120 h	120	Acute	BCF	Wet	organ	Au	ICP-MS
	Zhu	2010	Small	10.1002/smll.201000989	No	Yes	No	Au NPs	Au		NA		2.28		anionic		exposure medium	-30	16	No	Fish	Oryzias latipes	Japanese medaka	Aqueous with uncontaminated diet	dry flake							8	0.00392	0.656		120 h	120	Acute	BCF	Wet	organ	Au	ICP-MS
	Skjolding	2017	Nanotoxicology	10.1080/17435390.2017.1306128	No	Yes	No	Au NPs	Au		NA		20				exposure medium	-20	89	No	Fish	Danio rerio	Zebrafish	Aqueous with uncontaminated diet	unexposed brine shrimp nauplii								1	NA		7 days	168	Acute	BCF		Whole organism			1.42	1.42	0.152288
	Skjolding	2017	Nanotoxicology	10.1080/17435390.2017.1306128	Yes	Yes	No	Au NPs	Au		NA		20				exposure medium	NA	NA	No	Fish	Danio rerio	Zebrafish	Dietary	brine shrimp exposed to(body burden, 27±3.1ng Au/𝝻g dw = 27000 mg/kg)								1	NA		7 days	168	Acute	BMF		Whole organism			38.3
	Dong	2018	Environmental Science and Technology	10.1021/acs.est.7b04339	Yes	Yes	No	14C-labled few layer graphene (14C-FLG)	graphene		NA		NA					NA	NA	No	Fish	Danio rerio	Zebrafish	Aqueous with uncontaminated diet	Not mentioned								0.05	NA		14 days	312	Acute	BCF	Dry	Whole organism		liquid scintillation counter and biological oxidizer	8	160	2.20412
	Dong	2018	Environmental Science and Technology	10.1021/acs.est.7b04339	Yes	Yes	No	14C-labled few layer graphene (14C-FLG)	graphene		NA		NA					NA	NA	No	Fish	Danio rerio	Zebrafish	Dietary	1.38 ± 0.21 μg graphene/mg daphnia dry weight								0.00046	NA		12 days	288	Acute	BMF	Dry	Whole organism		liquid scintillation counter and biological oxidizer	17	36956.5	4.56769
	Federci	2007	Aquatic Toxicology	10.1016/j.aquatox.2007.07.009	No	Yes	No	“Aeroxide” P25 TiO2	TiO2	DeGussa AG	0.99	75% rutile and 25% anatase	21				stock solution	NA	160	No	Fish	Oncorhynchus mykiss	Rainbow Trout	Aqueous with uncontaminated diet	commercial trout food		Semi-static	Tap water	Lab				0.1	NA		14 days	312	Acute	BCF	Dry	organ	Ti	ICP-MS
	Federci	2007	Aquatic Toxicology	10.1016/j.aquatox.2007.07.009	No	Yes	No	“Aeroxide” P25 TiO2	TiO2	DeGussa AG	0.99	75% rutile and 25% anatase	21				stock solution	NA	160	No	Fish	Oncorhynchus mykiss	Rainbow Trout	Aqueous with uncontaminated diet	commercial trout food		Semi-static	Tap water	Lab				0.5	NA		14 days	312	Acute	BCF	Dry	organ	Ti	ICP-MS
	Federci	2007	Aquatic Toxicology	10.1016/j.aquatox.2007.07.009	No	Yes	No	“Aeroxide” P25 TiO2	TiO2	DeGussa AG	0.99	75% rutile and 25% anatase	21				stock solution	NA	160	No	Fish	Oncorhynchus mykiss	Rainbow Trout	Aqueous with uncontaminated diet	commercial trout food		Semi-static	Tap water	Lab				1	NA		14 days	312	Acute	BCF	Dry	organ	Ti	ICP-MS
	Clemente	2013	Science of the Total Environment	10.1016/j.scitotenv.2013.06.022	No	No	No	TiO2 NPs	TiO2	SIGMA-ALDRICH	0.997	anatase	<25				exposure medium	NA	NA	No	Fish	Piaractus mesopotamicus	pacu caranha	Aqueous						non-UV			1	NA		96 h	96	Acute	BCF	Dry	organ	Ti	ICP-OES
	Clemente	2013	Science of the Total Environment	10.1016/j.scitotenv.2013.06.022	No	No	No	TiO2 NPs	TiO2	SIGMA-ALDRICH	0.997	anatase	<25				exposure medium	NA	NA	No	Fish	Piaractus mesopotamicus	pacu caranha	Aqueous						non-UV			10	NA		96 h	96	Acute	BCF	Dry	organ	Ti	ICP-OES
	Clemente	2013	Science of the Total Environment	10.1016/j.scitotenv.2013.06.022	No	No	No	TiO2 NPs	TiO2	SIGMA-ALDRICH	0.997	anatase	<25				exposure medium	-31.9	1611	No	Fish	Piaractus mesopotamicus	pacu caranha	Aqueous						non-UV			100	NA		96 h	96	Acute	BCF	Dry	organ	Ti	ICP-OES
	Clemente	2013	Science of the Total Environment	10.1016/j.scitotenv.2013.06.022	No	No	No	TiO2 NPs	TiO2	SIGMA-ALDRICH	0.997	anatase	<25				exposure medium	NA	NA	No	Fish	Piaractus mesopotamicus	pacu caranha	Aqueous						UV			1	NA		96 h	96	Acute	BCF	Dry	organ	Ti	ICP-OES
	Clemente	2013	Science of the Total Environment	10.1016/j.scitotenv.2013.06.022	No	No	No	TiO2 NPs	TiO2	SIGMA-ALDRICH	0.997	anatase	<25				exposure medium	NA	NA	No	Fish	Piaractus mesopotamicus	pacu caranha	Aqueous						UV			10	NA		96 h	96	Acute	BCF	Dry	organ	Ti	ICP-OES
	Clemente	2013	Science of the Total Environment	10.1016/j.scitotenv.2013.06.022	No	No	No	TiO2 NPs		SIGMA-ALDRICH	0.997	anatase	<25				exposure medium	NA	1611	No	Fish	Piaractus mesopotamicus	pacu caranha	Aqueous						UV			100	NA		96 h	96	Acute		Dry	organ	Ti	ICP-OES
	Zhu	2010	Chemosphere	10.1016/j.chemosphere.2010.03.022	Yes	Yes	No	Degussa P25 TiO2	TiO2	Degussa	NA		21				exposure medium	NA	2625	No	Fish	Danio rerio	Zebrafish	Aqueous with uncontaminated diet	daphnia magna			Reconstituted water	Lab				0.1	0.06		14 days	312	Acute	BCF	Dry	Whole organism	Ti	ICP-OES	1.52	25.3333	1.40369	168	Yes	0
	Zhu	2010	Chemosphere	10.1016/j.chemosphere.2010.03.022	Yes	Yes	No	Degussa P25 TiO2	TiO2	Degussa	NA		21				exposure medium	NA	2625	No	Fish	Danio rerio	Zebrafish	Aqueous with uncontaminated diet	daphnia magna			Reconstituted water	Lab				1	0.55		14 days	312	Acute	BCF	Dry	Whole organism	Ti	ICP-OES	96.76	175.927	2.24533	168	Yes	0
	Zhu	2010	Chemosphere	10.1016/j.chemosphere.2010.03.022	Yes	Yes	No	Degussa P25 TiO2	TiO2	Degussa	NA		21				exposure medium	NA	2625	No	Fish	Danio rerio	Zebrafish	Dietary	pre-exposed daphnia 4.52 mg/g			Reconstituted water	Lab					NA		14 days	312	Acute	BMF	Dry	Whole organism	Ti	ICP-OES
	Zhu	2010	Chemosphere	10.1016/j.chemosphere.2010.03.022	Yes	Yes	No	Degussa P25 TiO2	TiO2	Degussa	NA		21				exposure medium	NA	2625	No	Fish	Danio rerio	Zebrafish	Dietary	pre-exposed daphnia 61.09 mg/g			Reconstituted water	Lab					NA		14 days	312	Acute	BMF	Dry	Whole organism	Ti	ICP-OES
	Ramsden	2009	Ecotoxicology	10.1007/s10646-009-0357-7	No	Yes	No	“Aeroxide” P25 TiO2	TiO2	DeGussa AG	0.99	75% rutile and 25% anatase	21					NA	NA	No	Fish	Oncorhynchus mykiss	Rainbow Trout	Dietary	pre-exposed normal food 10 mg/kg									NA		10 weeks	1680	Chronic	BMF	Dry	organ						336
	Ramsden	2009	Ecotoxicology	10.1007/s10646-009-0357-7	No	Yes	No	“Aeroxide” P25 TiO2	TiO2	DeGussa AG	0.99	75% rutile and 25% anatase	21					NA	NA	No	Fish	Oncorhynchus mykiss	Rainbow Trout	Dietary	pre-exposed normal food 100 Ti mg/kg									NA		10 weeks	1680	Chronic	BMF	Dry	organ						336
	Geffroy	2012	Nanotoxicology	10.3109/17435390.2011.562328	No	No	No	Au NPs	Au		NA		12					NA	NA	No	Fish	Danio rerio	Zebrafish	Dietary	artifitial food 5 mg/kg									NA		36 days	864	Chronic	BMF	Dry	organ	Au	ICP-OES
	Geffroy	2012	Nanotoxicology	10.3109/17435390.2011.562328	No	No	No	Au NPs	Au		NA		50					NA	NA	No	Fish	Danio rerio	Zebrafish	Dietary	artifitial food 5 mg/kg									NA		36 days	864	Chronic	BMF	Dry	organ	Au	ICP-OES
	Uzo-God	2019	Journal of Applied Aquaculture	10.1080/10454438.2018.1534704	No	No	No	n-Fe2O3	Fe2O3		NA		23.94					NA	NA	No	Fish	Clarias gariepinus	African catfish	Dietary	iron-supplemented diet 400 mg/kg									NA		7 weeks	1176	Chronic	BMF	Dry	organ	Fe	atomic absorption spectrometer
[truncated: 51 more columns]
